# Supplementary material for: Dichloridobis(3-chloro­pyridine-κN)zinc
Source: Acta Crystallogr Sect E Struct Rep Online. 2011 Jun 11;67(Pt 7):m915. doi: 10.1107/S1600536811020447 (PMC3152125; doi:10.1107/S1600536811020447)
Supplement: Supplementary file 1 [file e-67-0m915-sup1.cif]

##############################################################################
#                                                                            #
# This CIF contains the data in a paper accepted for publication in          #
# Acta Crystallographica Section E. It conforms to the requirements of       #
# Notes for Authors for Acta Crystallographica Section E, and has been       #
# peer reviewed under the auspices of the IUCr Commission on Journals.       #
#                                                                            #
# Full details of the Crystallographic Information File format               #
# are given in the paper "The Crystallographic Information File (CIF):       #
# a New Standard Archive File for Crystallography" by S. R. Hall, F. H.      #
# Allen and I. D. Brown [Acta Cryst. (1991), A47, 655-685].                  #
#                                                                            #
# The current version of the core CIF dictionary is obtainable from          #
# ftp://ftp.iucr.org/pub/cif_core.dic.                                       #
#                                                                            #
# Software is freely available for graphical display of the structure(s)     #
# in this CIF. For information consult the CIF software page                 #
# http://www.iucr.org/resources/cif/software.                                #
#                                                                            #
# This file may be used for bona fide research purposes within the           #
# scientific community so long as proper attribution is given to the journal # 
# article from which it was obtained.                                        #
#                                                                            #
##############################################################################
data_I
_audit_creation_method     SHELXL-97
_chemical_name_systematic
;
Dichloridobis(3-chloropyridine-\k<i>N</i>)zinc
;
_chemical_name_common     ?
_chemical_formula_moiety     'C10 H8 Cl4 N2 Zn'
_chemical_formula_sum     'C10 H8 Cl4 N2 Zn'
_chemical_formula_iupac     '[Zn Cl2 (C5 H4 Cl N)2]'
_chemical_formula_weight     363.35
_chemical_melting_point     ?
_symmetry_cell_setting     triclinic
_symmetry_space_group_name_H-M     'P -1'
_symmetry_space_group_name_Hall     '-P 1'
loop_
    _symmetry_equiv_pos_as_xyz
    'x, y, z'
    '-x, -y, -z'
_cell_length_a     7.3429(15)
_cell_length_b     7.9220(16)
_cell_length_c     13.259(3)
_cell_angle_alpha     95.17(3)
_cell_angle_beta     91.14(3)
_cell_angle_gamma     117.37(3)
_cell_volume     680.5(2)
_cell_formula_units_Z     2
_cell_measurement_reflns_used     2456
_cell_measurement_theta_min     2.12
_cell_measurement_theta_max     19.6
_cell_measurement_temperature     298(2)
_exptl_crystal_description     prism
_exptl_crystal_colour     colorless
_exptl_crystal_size_max     0.44
_exptl_crystal_size_mid     0.42
_exptl_crystal_size_min     0.19
_exptl_crystal_density_diffrn     1.773
_exptl_crystal_density_meas     ?
_exptl_crystal_density_method     'not measured'
_exptl_crystal_F_000     360
_exptl_absorpt_coefficient_mu     2.566
_exptl_absorpt_correction_type     multi-scan
_exptl_absorpt_process_details     '(SADABS; Bruker, 2002)'
_exptl_absorpt_correction_T_min     0.3981
_exptl_absorpt_correction_T_max     0.6413
_exptl_special_details     ?
_diffrn_ambient_temperature     298(2)
_diffrn_radiation_type     MoK\a
_diffrn_radiation_wavelength     0.71073
_diffrn_radiation_source     'fine-focus sealed tube'
_diffrn_radiation_monochromator     graphite
_diffrn_measurement_device_type     'Bruker P4'
_diffrn_measurement_method     \w
_diffrn_detector_area_resol_mean     ?
_diffrn_reflns_number     5839
_diffrn_reflns_av_R_equivalents     0.0438
_diffrn_reflns_av_sigmaI/netI     0.0575
_diffrn_reflns_theta_min     3.09
_diffrn_reflns_theta_max     25.99
_diffrn_reflns_theta_full     25.99
_diffrn_measured_fraction_theta_max     0.991
_diffrn_measured_fraction_theta_full     0.991
_diffrn_reflns_limit_h_min     -9
_diffrn_reflns_limit_h_max     9
_diffrn_reflns_limit_k_min     -9
_diffrn_reflns_limit_k_max     9
_diffrn_reflns_limit_l_min     -16
_diffrn_reflns_limit_l_max     13
_diffrn_standards_number     0
_diffrn_standards_interval_count     0
_diffrn_standards_interval_time     0
_diffrn_standards_decay_%     0
_refine_special_details
;
Refinement of F^2^ against ALL reflections. The weighted R-factor wR and
goodness of fit S are based on F^2^, conventional R-factors R are based on F,
with F set to zero for negative F^2^. The threshold expression of F^2^ >
2sigma(F^2^) is used only for calculating R-factors(gt) etc. and is not
relevant to the choice of reflections for refinement. R-factors based on F^2^
are statistically about twice as large as those based on F, and R- factors
based on ALL data will be even larger.
;
_reflns_number_total     2640
_reflns_number_gt     2066
_reflns_threshold_expression     I>2\s(I)
_refine_ls_structure_factor_coef     Fsqd
_refine_ls_matrix_type     full
_refine_ls_R_factor_all     0.0601
_refine_ls_R_factor_gt     0.0421
_refine_ls_wR_factor_gt     0.1015
_refine_ls_wR_factor_ref     0.1470
_refine_ls_goodness_of_fit_ref     1.164
_refine_ls_restrained_S_all     1.164
_refine_ls_number_reflns     2640
_refine_ls_number_parameters     154
_refine_ls_number_restraints     0
_refine_ls_hydrogen_treatment     constr
_refine_ls_weighting_scheme     calc
_refine_ls_weighting_details
         'calc w=1/[\s^2^(Fo^2^)+(0.0510P)^2^+1.6856P] where P=(Fo^2^+2Fc^2^)/3'
_atom_sites_solution_hydrogens     geom
_atom_sites_solution_primary     direct
_atom_sites_solution_secondary     difmap
_refine_ls_shift/su_max     0.000
_refine_ls_shift/su_mean     0.000
_refine_diff_density_max     0.820
_refine_diff_density_min     -1.238
_refine_ls_extinction_method     none
_refine_ls_extinction_coef     ?
loop_
    _atom_type_symbol
    _atom_type_description
    _atom_type_scat_dispersion_real
    _atom_type_scat_dispersion_imag
    _atom_type_scat_source
    'C' 'C' 0.0033 0.0016
                         'International Tables Vol C Tables 4.2.6.8 and 6.1.1.4'
    'H' 'H' 0.0000 0.0000
                         'International Tables Vol C Tables 4.2.6.8 and 6.1.1.4'
    'N' 'N' 0.0061 0.0033
                         'International Tables Vol C Tables 4.2.6.8 and 6.1.1.4'
    'Cl' 'Cl' 0.1484 0.1585
                         'International Tables Vol C Tables 4.2.6.8 and 6.1.1.4'
    'Zn' 'Zn' 0.2839 1.4301
                         'International Tables Vol C Tables 4.2.6.8 and 6.1.1.4'
_computing_data_collection     'XSCANS (Siemens, 1994)'
_computing_cell_refinement     'XSCANS (Siemens, 1994)'
_computing_data_reduction     'SHELXTL (Sheldrick, 2008)'
_computing_structure_solution     'SHELXS97 (Sheldrick, 2008)'
_computing_structure_refinement     'SHELXL97 (Sheldrick, 2008)'
_computing_molecular_graphics     'SHELXTL (Sheldrick, 2008)'
_computing_publication_material
                         'SHELXTL (Sheldrick, 2008) and publCIF (Westrip, 2010)'
loop_
    _atom_site_type_symbol
    _atom_site_label
    _atom_site_fract_x
    _atom_site_fract_y
    _atom_site_fract_z
    _atom_site_U_iso_or_equiv
    _atom_site_adp_type
    _atom_site_calc_flag
    _atom_site_refinement_flags
    _atom_site_occupancy
    _atom_site_symmetry_multiplicity
    _atom_site_disorder_assembly
    _atom_site_disorder_group
    Zn Zn1 0.13903(9) 0.76409(9) 0.24334(5) 0.0394(2) Uani d . 1 1 . .
    Cl Cl4 0.9010(2) 1.1496(2) 0.46968(12) 0.0522(4) Uani d . 1 1 . .
    Cl Cl2 0.1747(3) 0.5228(2) 0.29582(12) 0.0544(4) Uani d . 1 1 . .
    Cl Cl3 0.6030(3) 0.6881(3) -0.08020(13) 0.0623(5) Uani d . 1 1 . .
    Cl Cl1 -0.1516(2) 0.7837(3) 0.24273(13) 0.0620(5) Uani d . 1 1 . .
    N N1 0.2137(7) 0.7713(6) 0.0913(3) 0.0399(10) Uani d . 1 1 . .
    N N2 0.3755(7) 1.0102(6) 0.3193(3) 0.0373(10) Uani d . 1 1 . .
    C C7 0.6947(7) 1.1654(7) 0.4135(4) 0.0357(11) Uani d . 1 1 . .
    C C6 0.5425(8) 1.0075(8) 0.3607(4) 0.0394(12) Uani d . 1 1 . .
    H H6A 0.5536 0.8948 0.3529 0.047 Uiso calc R 1 1 . .
    C C2 0.4034(9) 0.7317(8) -0.0417(4) 0.0417(12) Uani d . 1 1 . .
    C C1 0.3685(8) 0.7401(7) 0.0598(4) 0.0404(12) Uani d . 1 1 . .
    H H1A 0.4533 0.7241 0.1069 0.048 Uiso calc R 1 1 . .
    C C10 0.3626(9) 1.1745(8) 0.3302(4) 0.0404(12) Uani d . 1 1 . .
    H H10A 0.2466 1.1768 0.3024 0.049 Uiso calc R 1 1 . .
    C C8 0.6861(9) 1.3362(8) 0.4244(5) 0.0483(14) Uani d . 1 1 . .
    H H8A 0.7912 1.4458 0.4597 0.058 Uiso calc R 1 1 . .
    C C3 0.2782(10) 0.7512(9) -0.1128(4) 0.0530(15) Uani d . 1 1 . .
    H H3A 0.2975 0.7388 -0.1817 0.064 Uiso calc R 1 1 . .
    C C5 0.0957(9) 0.7987(9) 0.0231(4) 0.0488(14) Uani d . 1 1 . .
    H H5A -0.0088 0.8248 0.0457 0.059 Uiso calc R 1 1 . .
    C C9 0.5139(10) 1.3371(8) 0.3805(5) 0.0510(15) Uani d . 1 1 . .
    H H9A 0.5021 1.4495 0.3856 0.061 Uiso calc R 1 1 . .
    C C4 0.1231(10) 0.7898(11) -0.0794(5) 0.0623(18) Uani d . 1 1 . .
    H H4A 0.0389 0.8094 -0.1251 0.075 Uiso calc R 1 1 . .
loop_
    _atom_site_aniso_label
    _atom_site_aniso_U_11
    _atom_site_aniso_U_22
    _atom_site_aniso_U_33
    _atom_site_aniso_U_12
    _atom_site_aniso_U_13
    _atom_site_aniso_U_23
    Zn1 0.0408(4) 0.0457(4) 0.0344(4) 0.0230(3) 0.0014(3) 0.0013(3)
    Cl4 0.0480(8) 0.0630(9) 0.0488(9) 0.0289(7) -0.0058(6) 0.0059(7)
    Cl2 0.0670(10) 0.0490(8) 0.0522(9) 0.0309(7) -0.0005(7) 0.0082(6)
    Cl3 0.0603(10) 0.0855(12) 0.0581(10) 0.0463(9) 0.0203(8) 0.0154(8)
    Cl1 0.0484(8) 0.0895(12) 0.0586(10) 0.0424(9) 0.0047(7) -0.0018(8)
    N1 0.048(3) 0.048(2) 0.030(2) 0.028(2) 0.0003(19) 0.0024(18)
    N2 0.043(2) 0.039(2) 0.028(2) 0.018(2) 0.0044(18) 0.0022(17)
    C7 0.029(2) 0.040(3) 0.035(3) 0.013(2) 0.000(2) 0.006(2)
    C6 0.047(3) 0.049(3) 0.032(3) 0.029(3) 0.006(2) 0.008(2)
    C2 0.047(3) 0.044(3) 0.041(3) 0.026(3) 0.010(2) 0.006(2)
    C1 0.046(3) 0.044(3) 0.039(3) 0.029(3) -0.002(2) 0.003(2)
    C10 0.047(3) 0.050(3) 0.035(3) 0.031(3) 0.006(2) 0.007(2)
    C8 0.049(3) 0.039(3) 0.046(3) 0.014(3) -0.004(3) -0.005(2)
    C3 0.053(3) 0.072(4) 0.029(3) 0.025(3) 0.005(2) 0.005(3)
    C5 0.049(3) 0.068(4) 0.041(3) 0.037(3) 0.002(3) 0.005(3)
    C9 0.060(4) 0.043(3) 0.055(4) 0.029(3) -0.001(3) 0.003(3)
    C4 0.060(4) 0.101(5) 0.037(3) 0.046(4) -0.002(3) 0.011(3)
_geom_special_details
;
All esds (except the esd in the dihedral angle between two l.s. planes) are
estimated using the full covariance matrix. The cell esds are taken into
account individually in the estimation of esds in distances, angles and
torsion angles; correlations between esds in cell parameters are only used
when they are defined by crystal symmetry. An approximate (isotropic)
treatment of cell esds is used for estimating esds involving l.s. planes.
;
loop_
    _geom_bond_atom_site_label_1
    _geom_bond_atom_site_label_2
    _geom_bond_site_symmetry_2
    _geom_bond_distance
    _geom_bond_publ_flag
    Zn1 N2 . 2.072(4) ?
    Zn1 N1 . 2.098(4) ?
    Zn1 Cl1 . 2.2099(17) ?
    Zn1 Cl2 . 2.2130(16) ?
    Cl4 C7 . 1.736(5) ?
    Cl3 C2 . 1.730(6) ?
    N1 C1 . 1.336(7) ?
    N1 C5 . 1.340(7) ?
    N2 C10 . 1.342(7) ?
    N2 C6 . 1.344(7) ?
    C7 C6 . 1.352(7) ?
    C7 C8 . 1.378(8) ?
    C6 H6A . 0.9300 ?
    C2 C3 . 1.372(8) ?
    C2 C1 . 1.376(8) ?
    C1 H1A . 0.9300 ?
    C10 C9 . 1.356(8) ?
    C10 H10A . 0.9300 ?
    C8 C9 . 1.385(9) ?
    C8 H8A . 0.9300 ?
    C3 C4 . 1.379(9) ?
    C3 H3A . 0.9300 ?
    C5 C4 . 1.378(9) ?
    C5 H5A . 0.9300 ?
    C9 H9A . 0.9300 ?
    C4 H4A . 0.9300 ?
loop_
    _geom_angle_atom_site_label_1
    _geom_angle_atom_site_label_2
    _geom_angle_atom_site_label_3
    _geom_angle_site_symmetry_1
    _geom_angle_site_symmetry_3
    _geom_angle
    _geom_angle_publ_flag
    N2 Zn1 N1 . . 104.62(18) ?
    N2 Zn1 Cl1 . . 110.33(14) ?
    N1 Zn1 Cl1 . . 104.81(14) ?
    N2 Zn1 Cl2 . . 105.93(14) ?
    N1 Zn1 Cl2 . . 105.50(13) ?
    Cl1 Zn1 Cl2 . . 124.03(8) ?
    C1 N1 C5 . . 119.1(5) ?
    C1 N1 Zn1 . . 122.1(4) ?
    C5 N1 Zn1 . . 118.7(4) ?
    C10 N2 C6 . . 118.7(5) ?
    C10 N2 Zn1 . . 120.6(4) ?
    C6 N2 Zn1 . . 120.7(4) ?
    C6 C7 C8 . . 121.0(5) ?
    C6 C7 Cl4 . . 119.0(4) ?
    C8 C7 Cl4 . . 120.0(4) ?
    N2 C6 C7 . . 121.3(5) ?
    N2 C6 H6A . . 119.4 ?
    C7 C6 H6A . . 119.4 ?
    C3 C2 C1 . . 120.9(5) ?
    C3 C2 Cl3 . . 119.6(5) ?
    C1 C2 Cl3 . . 119.4(4) ?
    N1 C1 C2 . . 120.5(5) ?
    N1 C1 H1A . . 119.7 ?
    C2 C1 H1A . . 119.7 ?
    N2 C10 C9 . . 121.9(5) ?
    N2 C10 H10A . . 119.1 ?
    C9 C10 H10A . . 119.1 ?
    C7 C8 C9 . . 117.0(5) ?
    C7 C8 H8A . . 121.5 ?
    C9 C8 H8A . . 121.5 ?
    C2 C3 C4 . . 118.2(6) ?
    C2 C3 H3A . . 120.9 ?
    C4 C3 H3A . . 120.9 ?
    N1 C5 C4 . . 122.5(6) ?
    N1 C5 H5A . . 118.7 ?
    C4 C5 H5A . . 118.7 ?
    C10 C9 C8 . . 120.1(5) ?
    C10 C9 H9A . . 120.0 ?
    C8 C9 H9A . . 120.0 ?
    C5 C4 C3 . . 118.6(6) ?
    C5 C4 H4A . . 120.7 ?
    C3 C4 H4A . . 120.7 ?
data_global
_journal_date_recd_electronic     2011-05-11
_journal_date_accepted     2011-05-28
_journal_name_full     'Acta Crystallographica, Section E'
_journal_year     2011
_journal_volume     67
_journal_issue      7
_journal_page_first     m915
_journal_page_last     m915
_journal_paper_category     QM
_journal_coeditor_code     NC2231
_publ_contact_author_name     'Prof. Jian-Wei Zou'
_publ_contact_author_address
;
Ningbo Institute of Technology
Zhejiang University
Ningbo 315100
People's Republic of China
;
_publ_contact_author_email     'jwzou@nit.zju.edu.cn'
_publ_contact_author_fax     '+86-574-88229516'
_publ_contact_author_phone     '+86-574-88229517'
_publ_section_title
;
Dichloridobis(3-chloropyridine-\k<i>N</i>)zinc
;
loop_
    _publ_author_name
    _publ_author_address
    'Yan-Hui Liu'
;
Department of Chemical and Biological Engineering
Zhejiang University
Hangzhou, Zhejiang 310027
People's Republic of China
;
    'Lin Xu'
;
Department of Chemistry
Zhejiang University
Hangzhou 310027
People's Republic of China
;
    'Dong-Mei Dai'
;
Department of Chemistry
Zhejiang University
Hangzhou 310027
People's Republic of China
;
    'Jian-Wei Zou'
;
Ningbo Institute of Technology
Zhejiang University
Ningbo, Zhejiang 315100
People's Republic of China
;
