# Supplementary material for: Dichloridobis(3-chloro­pyridine-κN)zinc
Source: Acta Crystallogr Sect E Struct Rep Online. 2011 Jun 11;67(Pt 7):m915. doi: 10.1107/S1600536811020447 (PMC3152125; doi:10.1107/S1600536811020447)
Supplement: Supplementary file 2 [file e-67-0m915-Isup2.hkl]

#
# h,k,l, Fc-squared, Fo-squared, sigma(Fo-squared) and status flag
#
data_I
_shelx_title ' A in P-1'
_shelx_refln_list_code          4
_shelx_F_calc_maximum      161.02
_exptl_crystal_F_000       360.00
_reflns_d_resolution_high  0.8108
 
loop_
 _symmetry_equiv_pos_as_xyz
 'x, y, z'
 '-x, -y, -z'
 
_cell_length_a     7.3429
_cell_length_b     7.9220
_cell_length_c    13.2591
_cell_angle_alpha  95.169
_cell_angle_beta   91.138
_cell_angle_gamma 117.373
 
_shelx_F_squared_multiplier     1.000
 
loop_
 _refln_index_h
 _refln_index_k
 _refln_index_l
 _refln_F_squared_calc
 _refln_F_squared_meas
 _refln_F_squared_sigma
 _refln_observed_status
   1   0   0      608.92      502.94     39.54 o
   2   0   0      543.70      477.78     28.27 o
   3   0   0     3428.24     2981.09    231.70 o
   4   0   0     5048.95     4991.71    447.37 o
   5   0   0       40.60       40.71      4.59 o
   6   0   0       84.95       92.25      5.14 o
   7   0   0      170.91      179.28      8.73 o
   8   0   0       56.94       -0.45      4.08 o
  -8   1   0       47.32       50.88      5.23 o
  -7   1   0       19.50       25.80      6.09 o
  -6   1   0      299.43      307.54     11.68 o
  -5   1   0       24.03       21.16      4.71 o
  -4   1   0      663.78      576.10     19.71 o
  -3   1   0       35.56       27.50      2.84 o
  -2   1   0     2761.64     2068.63     57.64 o
  -1   1   0     5147.26     3762.54    108.30 o
   1   1   0     6005.81     6231.51    206.44 o
   2   1   0     4882.34     5297.09    227.61 o
   3   1   0      467.22      480.42      9.71 o
   4   1   0        2.45        2.35      0.99 o
   5   1   0      389.02      424.15     10.03 o
   6   1   0      445.75      475.52     28.66 o
   7   1   0       11.60       -9.18     11.22 o
  -8   2   0      109.12      117.64     10.12 o
  -7   2   0       35.30      117.74     73.36 o
  -6   2   0        7.39       12.55      5.61 o
  -5   2   0      103.44       91.60      7.34 o
  -4   2   0     2084.90     1846.38     56.83 o
  -3   2   0       29.12       26.94      3.65 o
  -2   2   0       28.03       23.32      3.00 o
  -1   2   0     2182.13     1609.94     42.38 o
   0   2   0    14135.69    12305.70   1395.97 o
   1   2   0      234.60      247.51      5.09 o
   2   2   0      536.63      656.13     33.54 o
   3   2   0     1220.10     1301.62     59.37 o
   4   2   0     1303.07     1541.71     88.83 o
   5   2   0      109.55      104.46     23.45 o
   6   2   0       29.09       35.24     12.80 o
  -8   3   0        2.53        2.83      4.34 o
  -6   3   0      577.64      591.73     29.59 o
  -5   3   0       75.61       63.02      7.36 o
  -4   3   0      582.79      514.76     18.26 o
  -3   3   0     2983.68     2554.65     82.55 o
  -2   3   0     2133.58     1886.81     57.30 o
  -1   3   0     2547.04     2170.49    147.91 o
   0   3   0     1424.86     1314.90     74.21 o
   1   3   0     6322.62     7003.26    172.13 o
   2   3   0       10.33       20.09      4.46 o
   3   3   0      191.30      213.35     24.47 o
   4   3   0      133.48      168.14     17.79 o
   5   3   0      165.34      200.43     22.43 o
   6   3   0        4.95       -3.06      5.21 o
  -9   4   0      128.10      137.27     12.92 o
  -8   4   0       80.00       87.00      9.69 o
  -7   4   0       60.59       68.78      9.28 o
  -6   4   0      418.41      474.73     22.10 o
  -5   4   0      153.47      157.26     16.30 o
  -4   4   0     1730.09     1661.20     55.07 o
  -3   4   0      652.37      594.46     22.77 o
  -2   4   0       12.08        6.14      2.87 o
  -1   4   0     1692.21     1507.85     60.49 o
   0   4   0     3347.48     3196.81    123.14 o
   1   4   0       35.34       38.01      2.20 o
   2   4   0      579.06      669.94     27.90 o
   3   4   0      774.98      894.52     49.74 o
   4   4   0      131.49      149.33     29.23 o
   5   4   0       44.82       77.95     26.29 o
  -7   5   0      102.13      116.92     12.27 o
  -6   5   0       64.34      111.71     11.44 o
  -5   5   0        7.09        6.80      6.23 o
  -4   5   0      240.99      237.31     14.77 o
  -3   5   0      410.25      391.64     18.23 o
  -2   5   0      229.24      234.52      8.42 o
  -1   5   0       74.67       78.58      5.33 o
   0   5   0      136.79      144.06      5.45 o
   1   5   0      710.88      759.17     16.96 o
   2   5   0       49.09       48.68      8.92 o
   3   5   0        2.45        7.59     11.67 o
   4   5   0      151.39      159.87     21.87 o
  -7   6   0       45.22       78.52     18.81 o
  -6   6   0       19.46       21.87     10.76 o
  -5   6   0       10.88        5.10      4.65 o
  -4   6   0       37.61       40.04      8.46 o
  -3   6   0      122.48      124.55      9.88 o
  -2   6   0      108.47      110.94      6.41 o
  -1   6   0      134.67      159.07      9.68 o
   0   6   0       11.62       10.39      2.89 o
   1   6   0      104.02      110.55      4.48 o
   2   6   0        6.91       12.15      6.87 o
   3   6   0       38.21       37.16     20.96 o
  -7   7   0      593.30      805.35     62.66 o
  -6   7   0      266.71      379.90     33.99 o
  -5   7   0      106.29      116.36     18.02 o
  -4   7   0        0.26        4.43      3.81 o
  -3   7   0     1085.98     1096.43     41.96 o
  -2   7   0       54.34       58.14      6.07 o
  -1   7   0       15.05       14.55      4.00 o
   0   7   0       35.77       41.54      4.30 o
   1   7   0      126.57      135.46     10.35 o
   2   7   0       11.71       21.26      8.93 o
  -7   8   0       95.10      116.93     23.79 o
  -5   8   0      118.98        0.91      5.44 o
  -4   8   0      266.71      255.29     16.96 o
  -3   8   0      190.86      222.86     12.34 o
  -2   8   0       18.34       19.31      4.85 o
  -1   8   0      163.45      170.60     10.42 o
   0   8   0       78.15       92.52      7.75 o
   1   8   0        1.56        0.79      6.34 o
  -6   9   0       68.34       25.27     26.23 o
  -5   9   0       59.45       77.73     11.90 o
  -4   9   0       14.70        9.74     13.82 o
  -3   9   0      211.95      207.78     12.25 o
  -2   9   0       53.64       58.67      8.34 o
  -1   9   0       67.14       78.74      7.66 o
   1  -9   1        9.20       10.24      3.63 o
   2  -9   1        9.39        9.21      5.12 o
   3  -9   1       28.99       32.27      6.14 o
   4  -9   1       60.59       55.97     21.30 o
   5  -9   1        0.63       -2.27      6.23 o
   6  -9   1       91.98       67.98     17.68 o
  -1  -8   1       66.22       69.13     48.72 o
   0  -8   1      130.84      137.22      9.21 o
   1  -8   1        0.30        0.60      1.69 o
   2  -8   1      203.69      212.01     13.27 o
   3  -8   1      137.90      155.48     10.33 o
   4  -8   1        3.05        1.93      4.02 o
   5  -8   1      269.99      257.39    170.29 o
   6  -8   1      231.24      223.98     80.33 o
  -2  -7   1       17.09       28.67      9.45 o
  -1  -7   1      207.52      202.67     11.73 o
   0  -7   1       52.82       52.66      5.06 o
   1  -7   1       87.40       96.01      9.04 o
   2  -7   1       92.08      126.05     19.43 o
   3  -7   1       35.72       39.73      8.95 o
   4  -7   1      404.67      384.79     61.21 o
   5  -7   1        1.79        5.67      7.93 o
   7  -7   1       51.06       79.52     14.67 o
  -3  -6   1        4.51        7.36     13.71 o
  -2  -6   1        8.45       15.70      7.65 o
  -1  -6   1       12.83       17.28      2.43 o
   0  -6   1      654.83      704.66     23.10 o
   1  -6   1      116.75      119.08      5.92 o
   2  -6   1      162.27      151.83     11.10 o
   3  -6   1      102.38      109.21      8.12 o
   4  -6   1      375.07      385.90     21.74 o
   5  -6   1      122.58      137.02     12.13 o
   6  -6   1      537.35      636.99     43.73 o
   7  -6   1        3.13        6.09      6.20 o
  -4  -5   1      267.93      322.46     30.25 o
  -3  -5   1      234.36      298.89     25.04 o
  -2  -5   1        2.80        6.31      4.16 o
  -1  -5   1       72.27       64.53      3.34 o
   0  -5   1     1836.62     1869.73     70.82 o
   1  -5   1      344.80      338.00     10.82 o
   2  -5   1      124.22      108.00      6.94 o
   3  -5   1       33.84       26.39      5.60 o
   4  -5   1      324.19      300.06     17.79 o
   5  -5   1       78.26       74.89     12.35 o
   6  -5   1       51.24       51.76      8.69 o
   7  -5   1        2.61        4.40      4.96 o
   9  -5   1       54.21       67.81     10.75 o
  -5  -4   1      121.89      138.57     20.73 o
  -4  -4   1      151.34      191.48     31.04 o
  -3  -4   1       27.17       27.53      8.72 o
  -2  -4   1      555.78      622.62     25.94 o
  -1  -4   1     1259.26     1231.40     38.15 o
   0  -4   1     3343.75     3164.19     99.55 o
   1  -4   1      243.18      201.17      7.38 o
   2  -4   1     3471.84     2994.86     98.85 o
   3  -4   1     1214.65     1100.67     39.37 o
   4  -4   1      659.83      631.49     28.93 o
   5  -4   1      446.69      449.54     19.37 o
   6  -4   1      243.40      303.73     74.72 o
   7  -4   1       53.90       64.84      9.13 o
   8  -4   1       27.92       33.44      6.70 o
   9  -4   1       31.26       75.32     39.32 o
  -6  -3   1       13.37       16.43     10.88 o
  -5  -3   1        4.91        2.72      6.12 o
  -4  -3   1      426.35      518.47     33.42 o
  -3  -3   1      365.73      439.95     25.72 o
  -2  -3   1      552.93      565.27     19.10 o
  -1  -3   1        6.72        8.84      1.21 o
   0  -3   1     4169.60     3932.98     87.63 o
   1  -3   1     5675.16     5598.66    284.08 o
   2  -3   1      500.62      477.08     24.42 o
   3  -3   1     1892.14     1631.54     54.23 o
   4  -3   1     4741.95     4119.55    162.87 o
   5  -3   1       82.56       70.40      7.98 o
   6  -3   1        0.49        0.79      5.78 o
   7  -3   1      466.97      493.55     41.13 o
   8  -3   1       21.11       26.81      7.21 o
  -7  -2   1        3.98       -0.11      2.83 o
  -6  -2   1      119.80      136.98     30.82 o
  -5  -2   1       35.38       44.98     10.99 o
  -4  -2   1       19.67       26.40      7.82 o
  -3  -2   1       39.20       37.96     10.88 o
  -2  -2   1      839.26      941.97     21.95 o
  -1  -2   1      461.57      503.34      8.30 o
   0  -2   1     5593.51     6062.52    139.69 o
   1  -2   1       91.44       66.16      3.38 o
   2  -2   1      769.09      651.00     21.13 o
   3  -2   1     2102.18     1761.92     53.03 o
   4  -2   1     1176.12      994.07     32.09 o
   5  -2   1      436.34      381.45     15.63 o
   6  -2   1      285.26      293.36     15.05 o
   7  -2   1      288.72      283.26     26.34 o
   8  -2   1      102.09      112.74     10.08 o
  -7  -1   1      171.07      231.82     41.47 o
  -6  -1   1        6.73        9.94      1.94 o
  -5  -1   1       30.85       30.60      2.69 o
  -4  -1   1     1742.91     1739.86     85.38 o
  -3  -1   1     1175.14     1165.52     75.02 o
  -2  -1   1      126.25      151.56      3.94 o
  -1  -1   1     5587.85     6243.49    198.33 o
   0  -1   1     4156.23     4605.63    110.70 o
   1  -1   1     1882.16     1657.08     43.11 o
   2  -1   1      921.14      865.44     23.43 o
   3  -1   1     5463.71     4681.56    242.64 o
   4  -1   1     1494.19     1360.04     39.26 o
   5  -1   1       24.97       29.55      6.23 o
   6  -1   1      290.32      298.31     15.01 o
   7  -1   1      152.48      165.75      8.09 o
   8  -1   1       36.58       47.91      6.02 o
  -8   0   1       37.20        0.00      4.31 o
  -7   0   1        7.41        7.67      3.19 o
  -6   0   1        6.70        5.53      2.14 o
  -5   0   1        8.55       10.25      2.36 o
  -4   0   1      697.32      687.72     43.79 o
  -3   0   1      819.31      763.23     43.22 o
  -2   0   1      329.63      298.53      7.32 o
  -1   0   1     1191.93     1282.10     29.64 o
   1   0   1     4280.45     4217.06    119.12 o
   2   0   1      652.39      587.05     23.51 o
   3   0   1      138.66      110.58     11.05 o
   4   0   1      191.06      158.55      8.10 o
   5   0   1     1834.11     1970.33     60.64 o
   6   0   1       55.36       58.46      4.13 o
   7   0   1       39.67       43.80      4.12 o
  -8   1   1       12.95        9.82      3.80 o
  -7   1   1      120.90      131.78     10.57 o
  -6   1   1      636.81      662.29     26.41 o
  -5   1   1        0.31        0.67      2.23 o
  -4   1   1        8.17        8.77      3.63 o
  -3   1   1     4106.14     3723.35    117.98 o
  -2   1   1     4622.15     4612.17    145.49 o
  -1   1   1     4002.89     4033.30    117.94 o
   0   1   1      499.46      568.05      8.51 o
   1   1   1     9088.49     9360.87    230.97 o
   2   1   1        1.59        1.92      0.96 o
   3   1   1     4846.44     5318.69    139.41 o
   4   1   1     1207.03     1295.25     28.77 o
   5   1   1        2.69        3.54      1.06 o
   6   1   1      354.42      402.04     20.82 o
   7   1   1      210.87        0.79      3.74 o
  -8   2   1       14.26       15.32      4.48 o
  -7   2   1      146.69      142.09     10.62 o
  -6   2   1      103.47      108.15      9.29 o
  -5   2   1       81.52       84.88      6.03 o
  -4   2   1      644.29      688.80     26.63 o
  -3   2   1      917.27      784.69     28.67 o
  -2   2   1     1074.86      980.56     37.73 o
  -1   2   1       88.97       97.48      4.24 o
   0   2   1     2164.30     2148.93     41.44 o
   1   2   1      216.73      218.83      4.92 o
   2   2   1       15.47       12.24      3.85 o
   3   2   1       53.19       50.42      7.93 o
   4   2   1       24.03       23.68      7.82 o
   5   2   1      181.73      229.89     21.41 o
   6   2   1        0.64        3.06      6.68 o
  -8   3   1       69.25       74.07      9.92 o
  -7   3   1      775.36      840.17     59.09 o
  -6   3   1      697.36      717.27     39.32 o
  -5   3   1      279.92      247.86     12.80 o
  -4   3   1      715.49      673.11     28.61 o
  -3   3   1     4553.33     3827.31    159.47 o
  -2   3   1        0.72        2.76      1.98 o
  -1   3   1      238.04      196.94      8.69 o
   0   3   1      541.19      521.17     17.41 o
   1   3   1     1080.68     1090.26     28.35 o
   2   3   1       93.11      104.30      8.13 o
   3   3   1      290.14      345.57     21.87 o
   4   3   1        4.82        6.12     10.31 o
   5   3   1        8.13        9.18     14.05 o
   6   3   1       69.93       -0.34      5.33 o
  -9   4   1      133.47      165.26     14.45 o
  -8   4   1       33.42       35.24      7.37 o
  -7   4   1      426.92      444.67     35.01 o
  -6   4   1      372.15      401.42     31.95 o
  -5   4   1     1913.31     1949.57    155.51 o
  -4   4   1      119.67      127.13      8.72 o
  -3   4   1     3044.75     2644.25    122.59 o
  -2   4   1      530.20      418.95     18.92 o
  -1   4   1     1297.71     1191.58     32.55 o
   0   4   1       23.70       24.63      3.15 o
   1   4   1     1064.19     1079.97     22.13 o
   2   4   1      116.27      126.24     10.86 o
   3   4   1       31.74       44.75     10.65 o
   4   4   1       77.55       87.58     15.75 o
   5   4   1       12.83       -1.93      4.31 o
  -7   5   1      241.07      275.84     18.42 o
  -6   5   1      648.40      723.77     44.64 o
  -5   5   1      212.37      224.26     16.08 o
  -4   5   1      386.66      388.05     23.62 o
  -3   5   1     3622.30     3346.95    148.37 o
  -2   5   1      364.46      358.69     17.58 o
  -1   5   1      201.04      195.38      9.76 o
   0   5   1     1289.68     1334.27     34.95 o
   1   5   1     1477.57     1510.91     34.44 o
   2   5   1       54.87       70.92     10.42 o
   3   5   1      182.59      213.69     32.40 o
   4   5   1       38.56       35.01     10.54 o
  -8   6   1       85.18      111.04     20.05 o
  -7   6   1      493.27      641.97     50.08 o
  -6   6   1      343.57      362.79     29.12 o
  -5   6   1      174.48      219.05     14.54 o
  -4   6   1      143.11      149.74     11.08 o
  -3   6   1      548.61      540.13     24.54 o
  -2   6   1      509.14      498.95     16.94 o
  -1   6   1       50.26       51.22      5.16 o
   0   6   1       80.62       69.70      6.08 o
   1   6   1      246.20      243.71      7.05 o
   2   6   1      193.75      205.88     17.90 o
   3   6   1        0.91       15.18     13.60 o
  -8   7   1       26.06       41.81     16.66 o
  -6   7   1       95.09      111.83     20.73 o
  -5   7   1      263.14      299.69     19.94 o
  -4   7   1      363.46      397.50     27.73 o
  -3   7   1      110.27      122.94     11.28 o
  -2   7   1      334.85      314.99     13.49 o
  -1   7   1       28.15       31.36      4.91 o
   0   7   1      226.07      245.47     11.63 o
   1   7   1       42.64       43.49      6.09 o
   2   7   1       44.52       36.77     13.65 o
  -7   8   1      149.07      180.15     27.65 o
  -5   8   1      160.60        4.99      8.16 o
  -4   8   1      279.89      287.10     18.19 o
  -3   8   1      391.45      446.43     63.54 o
  -2   8   1      401.68      406.00     17.21 o
  -1   8   1        0.13       -0.15      2.28 o
   0   8   1      134.35      169.33      8.32 o
  -6   9   1       12.39       11.97      8.37 o
  -5   9   1        2.04       32.71     22.64 o
  -4   9   1       49.69       62.19     10.52 o
  -3   9   1       34.91       86.43     40.51 o
  -2   9   1       15.47       29.83     12.53 o
   1  -9   2        1.70        1.00      2.32 o
   2  -9   2       47.81       52.58      7.38 o
   3  -9   2        4.88        6.36      4.09 o
   4  -9   2       82.43       86.98     10.41 o
   5  -9   2       32.81       25.61     10.65 o
   6  -9   2       29.97       30.59     13.26 o
  -1  -8   2        0.68        0.02      3.67 o
   0  -8   2       89.78      106.77      7.71 o
   1  -8   2      180.72      209.24     12.15 o
   2  -8   2       64.82       76.92      7.90 o
   3  -8   2        3.28        3.60      3.50 o
   4  -8   2      271.11      290.19     24.87 o
   5  -8   2       70.89       46.38     18.87 o
   6  -8   2        0.09       -0.92      4.08 o
   7  -8   2       63.98       16.32     11.67 o
  -2  -7   2       25.29       34.10      9.77 o
  -1  -7   2      201.02      213.66     18.67 o
   0  -7   2      223.26      245.04     12.51 o
   1  -7   2       61.78       64.74      5.33 o
   2  -7   2      375.95      378.36     15.67 o
   3  -7   2     1072.73     1126.33     56.30 o
   4  -7   2      917.47      958.69     40.48 o
   5  -7   2      292.28      335.58     25.26 o
   6  -7   2      564.93      641.18     64.13 o
   7  -7   2      232.38      308.52     34.67 o
   8  -7   2       25.22       24.25     15.30 o
  -3  -6   2       39.35       55.74     14.05 o
  -2  -6   2       17.03       21.77      6.67 o
  -1  -6   2      223.37      233.97      7.77 o
   0  -6   2       31.96       38.69      5.48 o
   1  -6   2      306.84      307.84     11.18 o
   2  -6   2      208.45      201.45      9.52 o
   3  -6   2      103.35      106.05      7.19 o
   4  -6   2      144.77      153.95     14.15 o
   5  -6   2     1344.45     1420.06     55.40 o
   7  -6   2       84.29      116.54     14.93 o
   8  -6   2        5.83        6.80      9.63 o
  -4  -5   2       26.22       23.45     17.90 o
  -3  -5   2       57.15       68.55     12.80 o
  -2  -5   2      277.09      317.04     16.26 o
  -1  -5   2      247.30      240.19      6.66 o
   0  -5   2       38.33       39.63      3.48 o
   1  -5   2      983.92      962.16     25.59 o
   2  -5   2      360.42      305.30      9.86 o
   3  -5   2      980.87      960.11     35.70 o
   4  -5   2      844.73      812.47     67.70 o
   5  -5   2     1434.86     1406.65     72.74 o
   6  -5   2      262.14      308.89     21.55 o
   7  -5   2      448.49      512.99     26.64 o
   8  -5   2       69.06       77.50     16.43 o
  -5  -4   2       26.02       35.58     12.92 o
  -4  -4   2       31.45       43.51     11.67 o
  -3  -4   2      414.01      474.40     39.77 o
  -2  -4   2       51.98       49.97      2.14 o
  -1  -4   2     1945.16     1914.13     40.58 o
   0  -4   2     1737.46     1633.16     34.98 o
   1  -4   2      788.51      730.90     17.97 o
   2  -4   2      210.72      186.32     10.54 o
   3  -4   2     5700.04     4902.97    249.55 o
   4  -4   2     1636.59     1511.17     58.35 o
   5  -4   2      437.54      431.81     18.91 o
   6  -4   2      880.53      928.26     40.33 o
   7  -4   2      713.50      799.48     33.97 o
   8  -4   2       14.97       42.80     35.58 o
  -6  -3   2        5.62        7.25      9.29 o
  -5  -3   2        4.33        2.27      9.74 o
  -4  -3   2      139.12      155.90     16.77 o
  -3  -3   2        4.87        5.89      4.87 o
  -2  -3   2       25.53       30.88      1.84 o
  -1  -3   2      447.73      433.36      8.90 o
   0  -3   2      377.15      382.79      7.29 o
   1  -3   2      407.03      339.37      9.79 o
   2  -3   2     1364.33     1218.46     59.48 o
   3  -3   2     3574.22     3229.21    108.66 o
   4  -3   2       18.68       48.10     15.47 o
   5  -3   2     1649.62     1608.68     57.63 o
   6  -3   2     1429.22     1416.73     71.38 o
   7  -3   2      148.08      359.30     24.46 o
   8  -3   2       27.16       39.48      8.10 o
  -7  -2   2       46.16      140.27     33.99 o
  -6  -2   2       42.03       54.16     14.16 o
  -5  -2   2       44.83       51.78     11.44 o
  -4  -2   2        5.77        5.00      0.90 o
  -3  -2   2      512.97      514.91     10.56 o
  -2  -2   2      123.37      141.64      4.59 o
  -1  -2   2     1271.42     1223.04     26.36 o
   0  -2   2      902.69      930.97     16.53 o
   1  -2   2     1490.06     1364.61     56.88 o
   2  -2   2      734.45      706.58     21.25 o
   3  -2   2     4380.56     3939.93    128.14 o
   4  -2   2      264.40      214.86      8.83 o
   5  -2   2      799.75      822.62     29.46 o
   6  -2   2     1219.24     1280.47     43.65 o
   7  -2   2      582.51      632.45     49.40 o
   8  -2   2      117.44      120.70      8.90 o
  -7  -1   2       22.17       34.56     14.39 o
  -6  -1   2       24.03       20.75      4.36 o
  -5  -1   2      269.69      271.69     13.54 o
  -4  -1   2       53.75       44.19      3.30 o
  -3  -1   2      164.12      159.44      5.53 o
  -2  -1   2      247.04      300.97      8.84 o
  -1  -1   2     1791.94     1947.78     60.22 o
   0  -1   2       56.47       59.41      1.55 o
   1  -1   2       14.11       15.23      3.29 o
   2  -1   2      444.75      453.92     12.00 o
   3  -1   2       43.35       59.84      3.16 o
   4  -1   2      214.49      191.12      7.12 o
   5  -1   2       56.98       76.88      5.98 o
   6  -1   2       78.55       88.08      8.38 o
   7  -1   2        1.84        1.39      2.30 o
   8  -1   2       33.17       31.11     11.73 o
  -8   0   2       43.87       -1.47      5.10 o
  -7   0   2      299.12      333.59     13.25 o
  -6   0   2      870.40      908.55     29.58 o
  -5   0   2        4.54        7.59      3.27 o
  -4   0   2      545.73      500.22     16.71 o
  -3   0   2     6231.82     6821.26    236.38 o
  -2   0   2      186.53      212.11      6.96 o
  -1   0   2     1025.66     1124.22     26.95 o
   0   0   2     1019.81     1360.08     40.45 o
   1   0   2     3130.08     3088.91     68.55 o
   2   0   2     2590.14     2498.13     68.38 o
   3   0   2     2006.63     1915.76     59.48 o
   4   0   2      518.96      527.05     33.48 o
   5   0   2      141.68      143.41      8.61 o
   6   0   2      504.80      623.25     16.86 o
   7   0   2      201.75      246.68     23.40 o
  -8   1   2        2.32        3.18      2.64 o
  -7   1   2        5.91        7.28      4.79 o
  -6   1   2       20.60       31.51      6.56 o
  -5   1   2      670.99      598.66     19.37 o
  -4   1   2      258.34      259.00      9.19 o
  -3   1   2      901.46      990.28     28.60 o
  -2   1   2      473.92      446.31     13.85 o
  -1   1   2      887.91      921.93     25.44 o
   0   1   2     1028.39     1028.03     17.01 o
   1   1   2     2174.52     2556.82     91.43 o
   2   1   2     1720.04     1763.98     46.35 o
   3   1   2      184.10      173.07      6.72 o
   4   1   2      344.56      345.54     16.08 o
   5   1   2       14.72       12.46      1.26 o
   6   1   2      151.39      155.71     13.14 o
   7   1   2       43.61       -0.57      3.51 o
  -8   2   2       86.64      104.67      8.50 o
  -7   2   2      847.08      835.31     33.30 o
  -6   2   2       19.31       13.55      3.84 o
  -5   2   2       19.52       25.43      5.15 o
  -4   2   2      982.93      865.69     48.95 o
  -3   2   2     4688.99     4328.98    159.93 o
  -2   2   2     1125.40     1061.57     39.83 o
  -1   2   2      211.15      216.42      6.29 o
   0   2   2      658.51      608.53     11.11 o
   1   2   2     6600.34     7608.54    219.30 o
   2   2   2        6.22        8.90      0.66 o
   3   2   2       43.13       67.87     13.48 o
   4   2   2      538.92      617.38     34.90 o
   5   2   2      129.37      157.94     18.24 o
   6   2   2       68.20       -1.13      3.74 o
  -8   3   2       17.04       16.65      6.85 o
  -7   3   2      511.60      567.51     60.79 o
  -6   3   2      864.40      822.67     62.26 o
  -5   3   2      650.97      631.02     25.98 o
  -4   3   2     1231.60     1143.96     54.61 o
  -3   3   2      153.76      124.55      6.97 o
  -2   3   2     2418.75     2175.95     67.02 o
  -1   3   2       89.69       85.29      3.36 o
   0   3   2      405.10      411.09      8.83 o
   1   3   2      119.65      134.70      6.32 o
   2   3   2      326.52      408.43     17.44 o
   3   3   2        1.61        3.17      4.65 o
   4   3   2       13.17       10.99      7.14 o
   5   3   2        0.70        2.04      9.52 o
   6   3   2        9.41       -0.79      6.23 o
  -9   4   2       13.51       17.17      6.95 o
  -8   4   2      173.18      195.94     14.20 o
  -7   4   2      653.43      681.43     57.73 o
  -6   4   2       15.27       17.42      7.56 o
  -5   4   2      128.53      115.63      9.44 o
  -4   4   2     2787.82     2366.12    161.12 o
  -3   4   2     2355.60     2067.44     93.53 o
  -2   4   2       81.49       85.51      5.58 o
  -1   4   2     1529.87     1417.08     34.38 o
   0   4   2     3578.23     3481.39     82.67 o
   1   4   2      358.17      391.34     13.57 o
   2   4   2       79.95       90.32      9.72 o
   3   4   2      163.14      219.58     28.67 o
   4   4   2      267.13      311.24     27.76 o
   5   4   2        0.65       -0.11      2.49 o
  -8   5   2      114.87      120.34     15.03 o
  -7   5   2       22.85       48.82     27.36 o
  -6   5   2     1164.10     1221.28     69.06 o
  -5   5   2       18.11       14.49      5.32 o
  -4   5   2      291.07      315.09     63.85 o
  -3   5   2       36.34       26.89      5.19 o
  -2   5   2     2970.03     2808.03     79.62 o
  -1   5   2      551.46      544.96     18.81 o
   0   5   2      531.71      544.07     17.24 o
   1   5   2      274.80      298.19      8.39 o
   2   5   2      667.71      789.16     74.16 o
   3   5   2        5.03        7.02      7.70 o
   4   5   2       38.69        0.23      4.42 o
  -8   6   2       20.62       23.97      8.48 o
  -7   6   2       58.61       79.65     20.51 o
  -6   6   2      209.23      235.63     17.61 o
  -5   6   2       17.58       62.01     42.38 o
  -4   6   2      119.70      117.16     10.35 o
  -3   6   2       78.20       74.31      6.47 o
  -2   6   2       24.62       22.20      4.19 o
  -1   6   2      113.46      116.41      7.20 o
   0   6   2      497.59      520.97     16.32 o
   1   6   2       85.57       97.27      4.57 o
   2   6   2        1.34       -0.90      6.24 o
   3   6   2       88.16       -0.45      2.95 o
  -8   7   2       27.51       31.41     11.76 o
  -7   7   2      178.81      187.29     40.34 o
  -6   7   2      362.20      409.41     25.37 o
  -5   7   2       23.98       30.16      8.23 o
  -4   7   2      392.20      384.84     24.00 o
  -3   7   2      178.49      201.18     13.36 o
  -2   7   2       96.13       97.75      8.79 o
  -1   7   2        8.57       12.95      3.31 o
   0   7   2      199.22      200.18      9.07 o
   1   7   2       54.55       94.86     13.17 o
   2   7   2        8.57        7.65      7.36 o
  -7   8   2        4.96       80.47     87.47 o
  -6   8   2        8.02      192.85    162.53 o
  -5   8   2       91.26      127.59     33.81 o
  -4   8   2       65.14       77.24      8.47 o
  -3   8   2        3.71       33.96     29.46 o
  -2   8   2       21.65       29.28      5.58 o
  -1   8   2      156.40      158.85      9.48 o
   0   8   2       28.01       32.69      5.03 o
  -6   9   2      117.05      129.30     16.61 o
  -5   9   2       12.40       16.42      6.61 o
  -4   9   2        5.96       10.59      6.20 o
  -3   9   2       47.66       60.89      8.45 o
  -2   9   2       95.40       88.59      9.60 o
   1  -9   3       23.44       23.90      5.86 o
   2  -9   3       20.49       17.59      5.51 o
   3  -9   3       19.76       12.61      7.26 o
   4  -9   3        6.89        1.54      3.73 o
   5  -9   3      127.57      133.66     20.28 o
   6  -9   3       47.94       36.42     18.15 o
  -1  -8   3      133.12      127.49     79.99 o
   0  -8   3       42.00       48.34      7.48 o
   1  -8   3       28.88       36.21      5.04 o
   2  -8   3      271.99      281.66     14.26 o
   3  -8   3      569.15      605.47     33.81 o
   4  -8   3        7.52        5.89      4.77 o
   5  -8   3       43.00       50.30      8.13 o
   6  -8   3      305.51      193.35    132.39 o
   7  -8   3      190.71       25.72     12.12 o
  -2  -7   3       33.30       44.75     14.28 o
  -1  -7   3       54.74       62.66      6.80 o
   0  -7   3        1.65        1.86      2.72 o
   1  -7   3      550.16      574.26     21.22 o
   2  -7   3      143.43      133.92      9.20 o
   3  -7   3      266.15      260.87     14.84 o
   4  -7   3      362.76      364.63     16.13 o
   5  -7   3      585.96      743.39     48.95 o
   6  -7   3       30.39      467.68    306.31 o
   7  -7   3      169.78      437.23     61.30 o
   8  -7   3      118.63      163.33     19.91 o
  -3  -6   3        0.08       -0.45      4.53 o
  -2  -6   3       25.51       18.93      1.59 o
  -1  -6   3        1.58        1.61      1.23 o
   0  -6   3       92.92      103.00      6.75 o
   1  -6   3       23.38       19.93      3.71 o
   2  -6   3      294.79      284.74     11.59 o
   3  -6   3     1108.73     1105.03     32.62 o
   4  -6   3       72.49       70.16     10.59 o
   5  -6   3        1.31        1.42      4.78 o
   6  -6   3     1277.81     1394.64     98.57 o
   7  -6   3      758.15      990.40     62.99 o
   8  -6   3        0.01       -0.78      4.35 o
  -4  -5   3       53.89       69.79     23.79 o
  -3  -5   3       99.71      118.51     15.41 o
  -2  -5   3       54.87       53.16      2.99 o
  -1  -5   3      228.32      232.88      7.02 o
   0  -5   3      151.63      160.12      6.76 o
   1  -5   3       58.35       56.15      3.71 o
   2  -5   3      463.51      430.46     14.39 o
   3  -5   3      286.60      262.79     17.00 o
   4  -5   3      332.95      340.78     25.55 o
   5  -5   3        7.08      513.26     46.91 o
   6  -5   3       34.48       37.90      9.95 o
   7  -5   3       93.59       96.86     12.19 o
   8  -5   3      181.77      237.92     21.92 o
  -5  -4   3      123.29      150.92     21.41 o
  -4  -4   3       90.81      108.43     15.98 o
  -3  -4   3       44.37       51.21     16.20 o
  -2  -4   3       90.35       89.08      4.03 o
  -1  -4   3     1184.60     1214.78     26.16 o
   0  -4   3       61.66       67.97      3.54 o
   1  -4   3      167.80      197.82      6.51 o
   2  -4   3     2197.53     2177.34     88.66 o
   3  -4   3      686.74      659.47     39.71 o
   4  -4   3      448.36      447.42     20.05 o
   5  -4   3        6.46       10.46      5.43 o
   6  -4   3      993.44     1021.75     60.73 o
   7  -4   3      132.76      274.61    147.29 o
   8  -4   3       89.06      112.61     13.96 o
  -6  -3   3       69.06      101.63     30.70 o
  -5  -3   3       23.57       35.58     18.69 o
  -4  -3   3      133.56      175.17     26.29 o
  -3  -3   3      500.28      523.93     11.54 o
  -2  -3   3      614.63      688.59     15.57 o
  -1  -3   3        2.53        5.73      1.86 o
   0  -3   3     1173.50     1075.59     21.39 o
   1  -3   3     3332.28     3166.59     80.61 o
   2  -3   3      134.64      125.47     14.96 o
   3  -3   3      703.79      671.68     30.53 o
   4  -3   3     1923.26     1793.80     64.07 o
   5  -3   3       46.28       40.31      5.53 o
   6  -3   3      377.67      387.90     21.37 o
   7  -3   3      485.86      560.32     27.52 o
   8  -3   3      122.37      139.89     12.86 o
  -6  -2   3       65.34       78.18     15.86 o
  -5  -2   3      168.89      177.15     11.31 o
  -4  -2   3        1.34        2.05      1.24 o
  -3  -2   3      630.77      666.29     15.33 o
  -2  -2   3       33.30       40.05      6.37 o
  -1  -2   3      700.31      663.46     16.74 o
   0  -2   3     1061.93     1039.37     18.77 o
   1  -2   3     4755.00     4803.96    155.26 o
   2  -2   3     1549.47     1443.86     42.23 o
   3  -2   3      674.78      600.88     19.08 o
   4  -2   3     1048.43     1030.23     33.64 o
   5  -2   3       77.50       81.54      6.24 o
   6  -2   3     1002.34     1126.17     45.97 o
   7  -2   3       91.80      113.39     27.08 o
   8  -2   3       23.88       32.98      5.64 o
  -7  -1   3      408.92      522.89     44.30 o
  -6  -1   3       96.17       96.37     15.75 o
  -5  -1   3       81.19       85.56      7.51 o
  -4  -1   3     2601.36     2732.36     85.70 o
  -3  -1   3     1265.15     1288.02     48.49 o
  -2  -1   3       38.44       43.85      4.76 o
  -1  -1   3      219.25      260.69      7.40 o
   0  -1   3    14956.25    14664.37    466.70 o
   1  -1   3       95.98       78.41      3.00 o
   2  -1   3       65.80       71.37      9.23 o
   3  -1   3        4.30       21.61     10.93 o
   4  -1   3     1062.33     1078.93     32.73 o
   5  -1   3       83.67       94.73      8.45 o
   6  -1   3        8.52       12.21      3.51 o
   7  -1   3      136.95      155.68     12.58 o
   8  -1   3       23.02       31.41     11.73 o
  -7   0   3       27.09       24.99      4.48 o
  -6   0   3      776.24      866.01     29.78 o
  -5   0   3      778.50      786.94     27.78 o
  -4   0   3       96.01      106.29      7.34 o
  -3   0   3       34.47       33.67      4.10 o
  -2   0   3     2356.34     2404.85     73.53 o
  -1   0   3     7841.21     8763.30    347.73 o
   0   0   3     1301.45     1423.30     43.85 o
   1   0   3       12.08       12.92      1.03 o
   2   0   3     3112.41     2980.18     78.16 o
   3   0   3      119.20      140.23      5.11 o
   4   0   3       49.37       41.63      3.51 o
   5   0   3        3.45        4.68      1.63 o
   6   0   3      232.94      256.47     11.95 o
   7   0   3        2.78        6.29      2.36 o
  -8   1   3       55.31       67.22     10.21 o
  -7   1   3      447.52      455.35     19.62 o
  -6   1   3      157.20      158.87      8.66 o
  -5   1   3       76.48       84.37      6.38 o
  -4   1   3     3616.35     3626.86    165.19 o
  -3   1   3     2522.47     2446.67     90.53 o
  -2   1   3     1751.02     1788.93     52.52 o
  -1   1   3     1733.44     1759.21     58.46 o
   0   1   3    19635.80    17617.32    573.43 o
   1   1   3     4893.45     5310.69    150.45 o
   2   1   3       34.64       38.61      2.75 o
   3   1   3     3249.00     3355.13    105.19 o
   4   1   3     1642.01     1697.74    108.77 o
   5   1   3      276.16      254.58     27.42 o
   6   1   3       56.13       53.14      7.48 o
   7   1   3      246.04       -0.23      4.99 o
  -8   2   3       14.49       12.69      4.76 o
  -7   2   3       73.31       82.11      8.80 o
  -6   2   3      599.31      593.85     24.30 o
  -5   2   3       43.11       44.31      8.11 o
  -4   2   3      796.30      855.44     33.03 o
  -3   2   3      176.11      158.07      9.99 o
  -2   2   3     1230.29     1234.46     40.62 o
  -1   2   3       71.75       87.55      4.61 o
   0   2   3      787.52      824.33     15.63 o
   1   2   3     1317.84     1467.79     33.29 o
   2   2   3     1217.07     1214.83     23.07 o
   3   2   3      375.01      411.55     18.42 o
   4   2   3       52.11       47.47     15.52 o
   5   2   3      218.23      241.90     32.97 o
   6   2   3      203.18        0.23      4.42 o
  -8   3   3      215.98      248.46     21.61 o
  -7   3   3      124.55      114.67     11.10 o
  -6   3   3       40.84       45.84      6.89 o
  -5   3   3      473.81      489.28     35.12 o
  -4   3   3     1980.91     1945.43    145.65 o
  -3   3   3        5.46        2.97      2.79 o
  -2   3   3      225.44      235.85      8.79 o
  -1   3   3     1286.56     1201.25     28.30 o
   0   3   3     2630.16     2738.93     59.16 o
   1   3   3        4.20        3.50      1.59 o
   2   3   3       10.12        8.96      1.09 o
   3   3   3      931.57     1093.14     66.85 o
   4   3   3      426.63      518.25     34.56 o
   5   3   3       27.29        0.11      2.83 o
   6   3   3        1.23        0.57      3.74 o
  -8   4   3       22.55       23.14      6.98 o
  -7   4   3      150.69      148.78     13.26 o
  -6   4   3      708.24      724.88     71.89 o
  -5   4   3        1.47        1.03      2.80 o
  -4   4   3      291.25      289.23     16.49 o
  -3   4   3     2363.55     2221.15    143.33 o
  -2   4   3      761.66      714.03     29.06 o
  -1   4   3      277.28      268.08      9.50 o
   0   4   3      934.99      977.81     23.14 o
   1   4   3     1173.71     1244.46     26.82 o
   2   4   3       97.78      109.98      9.01 o
   3   4   3       11.25       13.26      7.59 o
   4   4   3      221.79      248.93     34.44 o
   5   4   3       49.53        0.68      3.63 o
  -8   5   3       14.54       15.56      7.06 o
  -7   5   3      114.11      115.94     16.14 o
  -6   5   3      433.12      436.44     52.52 o
  -5   5   3        1.05       -0.01      2.18 o
  -4   5   3      271.89      237.83     13.05 o
  -3   5   3      290.44      274.61     16.20 o
  -2   5   3      307.15      319.79     11.19 o
  -1   5   3     1370.46     1372.92     39.22 o
   0   5   3      208.94      243.03      8.53 o
   1   5   3      120.16      116.28      4.86 o
   2   5   3       42.06       64.33     10.93 o
   3   5   3      607.43      682.42     44.19 o
   4   5   3       45.82        0.68      5.33 o
  -8   6   3       98.76      110.86     14.16 o
  -7   6   3      315.89      351.55     35.47 o
  -6   6   3       51.17       52.89      9.78 o
  -5   6   3        2.58        4.41      4.98 o
  -4   6   3       32.22       46.79     15.64 o
  -3   6   3      176.29      179.04     11.04 o
  -2   6   3       30.43       34.20      5.45 o
  -1   6   3       39.50       37.90      5.24 o
   0   6   3       18.41       17.00      3.07 o
   1   6   3      130.72      158.42      8.66 o
   2   6   3       37.60       46.48      9.92 o
   3   6   3        0.41        0.68      3.17 o
  -8   7   3       73.66       82.78     17.85 o
  -7   7   3       38.71       43.73     15.04 o
  -6   7   3       70.63       96.95     46.79 o
  -5   7   3       87.62      109.62     12.69 o
  -4   7   3       18.76       14.71      5.96 o
  -3   7   3        1.18       28.50     23.06 o
  -2   7   3       24.16       21.26      5.52 o
  -1   7   3       13.85       16.45      5.61 o
   0   7   3        1.65        0.84      2.48 o
   1   7   3        0.39       -5.14      5.37 o
   2   7   3        3.14        1.79      5.82 o
  -7   8   3      200.15      151.68    123.78 o
  -6   8   3      400.59      276.01    215.16 o
  -5   8   3       74.80      104.89     12.01 o
  -4   8   3        5.39        6.87      4.41 o
  -3   8   3      292.84      326.02     19.38 o
  -2   8   3       31.75       26.07      6.47 o
  -1   8   3        2.20        5.24      3.55 o
   0   8   3       54.57       69.57     16.88 o
  -6   9   3       13.62        8.47      5.12 o
  -5   9   3       47.44       65.44     11.53 o
  -4   9   3       95.23      101.06     12.69 o
  -3   9   3       42.94       48.91      7.02 o
  -2   9   3        7.74        5.92      6.15 o
   1  -9   4        0.17        1.43      3.65 o
   2  -9   4       41.47       49.52      7.45 o
   3  -9   4       11.09        8.27      6.32 o
   4  -9   4        0.61        0.98      3.25 o
   5  -9   4        0.33        0.26      1.72 o
   6  -9   4       39.38       29.81     15.17 o
  -1  -8   4        0.37       -0.55      5.33 o
   0  -8   4       94.27       97.08      7.78 o
   1  -8   4       25.03       30.46      4.90 o
   2  -8   4       12.80       17.95      5.32 o
   3  -8   4       43.34       57.35      8.39 o
   4  -8   4      173.06      208.38     15.00 o
   5  -8   4       17.28       19.47      6.40 o
   6  -8   4        5.86       -6.23      8.21 o
   7  -8   4       16.46        3.54     13.37 o
  -2  -7   4        0.80        5.33      8.16 o
  -1  -7   4       94.69      112.61      9.50 o
   0  -7   4      129.07      139.66      9.09 o
   1  -7   4       73.04       77.02      6.72 o
   2  -7   4      337.83      340.21     17.31 o
   3  -7   4      319.29      307.86     14.76 o
   4  -7   4        0.76        4.35      3.50 o
   5  -7   4        1.51       -9.18     10.61 o
   6  -7   4      701.69      796.93     45.46 o
   7  -7   4       65.86      115.07     48.27 o
   8  -7   4       69.05      100.02     19.34 o
  -3  -6   4       24.21       30.59     11.44 o
  -2  -6   4        1.11        1.22      1.50 o
  -1  -6   4      267.47      274.19     12.24 o
   0  -6   4       65.56       81.76      4.68 o
   1  -6   4       11.42       11.68      4.53 o
   2  -6   4       87.62       91.19      6.49 o
   3  -6   4       81.84       79.76      7.50 o
   4  -6   4       21.93       26.03     10.86 o
   5  -6   4       51.28       54.98     11.36 o
   6  -6   4        6.70        2.32      6.28 o
   7  -6   4       35.77      379.32     98.74 o
   8  -6   4       77.09       98.80     17.30 o
  -4  -5   4       41.17       42.94     20.51 o
  -3  -5   4        4.28        3.40      5.44 o
  -2  -5   4       50.81       56.19      4.14 o
  -1  -5   4      210.54      226.58      8.27 o
   0  -5   4      204.68      189.28      7.61 o
   1  -5   4      145.47      148.62      6.48 o
   2  -5   4        8.79        9.25      2.76 o
   3  -5   4       80.12       74.48      6.87 o
   4  -5   4      483.78      470.17     35.52 o
   5  -5   4      130.09      112.39     15.83 o
   6  -5   4       66.04       73.73     15.81 o
   7  -5   4      127.04      139.87     16.22 o
   8  -5   4       11.41       16.75      9.22 o
  -5  -4   4        1.55       -0.34      4.31 o
  -4  -4   4      396.99      485.39     33.99 o
  -3  -4   4      584.67      675.40     17.14 o
  -2  -4   4      284.98      305.05      9.91 o
  -1  -4   4      171.02      181.62      6.29 o
   0  -4   4     2075.83     1980.78     42.72 o
   1  -4   4      268.52      272.69      8.99 o
   2  -4   4      136.58      160.40      5.93 o
   3  -4   4      298.61      278.47     11.85 o
   4  -4   4      277.59      268.95     12.38 o
   5  -4   4      187.25      208.39     12.17 o
   6  -4   4       67.15       81.24      9.29 o
   7  -4   4       77.79       72.10     15.13 o
   8  -4   4       12.59        8.99      5.66 o
  -6  -3   4       36.67       45.66     23.79 o
  -5  -3   4      106.90      139.82     28.21 o
  -4  -3   4      363.83      386.13     10.44 o
  -3  -3   4      174.42      169.49      5.91 o
  -2  -3   4     1550.11     1646.00     41.33 o
  -1  -3   4     1155.86     1105.95     26.98 o
   0  -3   4     4587.41     4420.96    102.53 o
   1  -3   4        2.15        2.67      1.26 o
   2  -3   4     1677.35     1558.13     49.38 o
   3  -3   4     3658.62     3553.45    154.54 o
   4  -3   4     1052.31     1021.33     35.77 o
   5  -3   4       59.20       55.55      7.55 o
   6  -3   4      319.34      331.69     19.16 o
   7  -3   4      147.93      175.67     14.74 o
   8  -3   4       32.67       42.89     14.96 o
  -6  -2   4       10.61       19.37     10.20 o
  -5  -2   4       19.27       20.05      2.42 o
  -4  -2   4      772.50      842.04     21.63 o
  -3  -2   4     1002.47     1118.64     27.26 o
  -2  -2   4      299.56      279.10      7.57 o
  -1  -2   4      993.59      985.02     26.56 o
   0  -2   4     3035.26     2919.09     76.18 o
   1  -2   4     2008.96     1810.27     39.41 o
   2  -2   4     4063.73     3792.84    120.97 o
   3  -2   4      986.04      933.78     28.95 o
   4  -2   4     2358.93     2308.94     76.05 o
   5  -2   4      561.19      597.35     26.32 o
   6  -2   4       94.52      118.19     13.21 o
   7  -2   4      201.55      221.83     20.73 o
   8  -2   4       38.87       54.73      6.92 o
  -7  -1   4       40.77       52.46     15.86 o
  -6  -1   4       96.42       88.21     13.71 o
  -5  -1   4       23.96       29.50      5.80 o
  -4  -1   4       58.24       65.94      9.06 o
  -3  -1   4     1249.53     1379.23     59.48 o
  -2  -1   4      996.84     1069.23     44.07 o
  -1  -1   4        6.35        6.57      1.68 o
   0  -1   4       94.32       87.21      2.64 o
   1  -1   4      276.98      270.19      8.78 o
   2  -1   4       21.30       17.59      2.36 o
   3  -1   4     2847.88     2856.75     86.56 o
   4  -1   4     1302.61     1386.90     43.02 o
   5  -1   4      291.46      321.19     11.95 o
   6  -1   4       40.21       49.25      7.81 o
   7  -1   4      471.23      561.77     19.58 o
   8  -1   4       80.89       58.51     41.02 o
  -7   0   4      104.59      113.73      7.90 o
  -6   0   4      352.00      377.64     15.78 o
  -5   0   4      390.87      415.36     15.99 o
  -4   0   4     2370.42     2517.54     83.61 o
  -3   0   4     1389.18     1400.74     53.08 o
  -2   0   4      702.69      741.18     27.08 o
  -1   0   4    25925.87    24769.94   1640.84 o
   0   0   4     2822.44     3407.57    129.05 o
   1   0   4      487.40      448.38     10.96 o
   2   0   4        1.00        0.95      0.70 o
   3   0   4     4155.43     3936.54    104.58 o
   4   0   4     2010.00     2131.34     55.37 o
   5   0   4        3.26        2.48      1.98 o
   6   0   4        1.94        0.83      2.00 o
   7   0   4      159.56      219.60     31.16 o
  -8   1   4       30.37       27.01      8.41 o
  -7   1   4        0.64       -0.44      3.10 o
  -6   1   4       30.99       36.55      5.12 o
  -5   1   4       21.04       22.39      4.74 o
  -4   1   4      697.00      716.20     24.48 o
  -3   1   4     1286.68     1301.44     39.84 o
  -2   1   4     1500.82     1591.54     46.55 o
  -1   1   4       13.58       26.80      2.60 o
   0   1   4        3.92        3.73      1.48 o
   1   1   4     2774.55     2688.22     65.23 o
   2   1   4     1069.46     1082.78     28.76 o
   3   1   4      685.57      724.33     21.45 o
   4   1   4      115.51      115.71      7.78 o
   5   1   4      724.37      746.19     31.21 o
   6   1   4       64.56       84.86     21.81 o
   7   1   4       36.80       -0.34      3.29 o
  -8   2   4        1.67        2.15      3.65 o
  -7   2   4       95.90      109.14      8.77 o
  -6   2   4      508.32      517.41     24.59 o
  -5   2   4       17.37       17.58      4.11 o
  -4   2   4      191.76      210.76     13.65 o
  -3   2   4     1017.61     1011.29     40.28 o
  -2   2   4      296.54      305.64     11.33 o
  -1   2   4     1330.18     1332.54     44.24 o
   0   2   4     1057.79     1069.13     20.97 o
   1   2   4      889.94      946.85     22.02 o
   2   2   4        3.42        8.15      1.58 o
   3   2   4     1504.06     1584.89     37.93 o
   4   2   4     1029.06     1065.23     63.62 o
   5   2   4       63.13       97.21     14.84 o
   6   2   4      126.73        0.00      1.93 o
  -8   3   4       39.74       41.41     12.47 o
  -7   3   4      131.02      136.35     13.43 o
  -6   3   4       31.48       36.67      6.50 o
  -5   3   4       44.04       47.88      7.26 o
  -4   3   4       17.27       13.29      4.46 o
  -3   3   4     2146.26     2231.92    123.90 o
  -2   3   4      864.68      892.18     28.42 o
  -1   3   4       86.31       96.75      4.11 o
   0   3   4      593.46      598.88     13.44 o
   1   3   4       15.34       13.20      2.08 o
   2   3   4       18.72       20.67      2.07 o
   3   3   4       15.57       18.47      7.14 o
   4   3   4       32.74       30.48     16.43 o
   5   3   4       81.17        1.13      5.78 o
  -8   4   4        6.31        8.93      7.16 o
  -7   4   4      491.49      527.89     54.16 o
  -6   4   4     1313.28     1322.58    133.13 o
  -5   4   4      283.59      310.66     29.18 o
  -4   4   4      830.04      795.94     31.76 o
  -3   4   4     1010.19      951.89     38.92 o
  -2   4   4        0.13       -0.11      1.22 o
  -1   4   4      705.60      700.58     18.95 o
   0   4   4      141.13      139.27      5.06 o
   1   4   4       49.41       56.06      5.16 o
   2   4   4      149.82      161.36      7.52 o
   3   4   4      140.22      155.11     25.04 o
   4   4   4       19.29       -3.85      4.53 o
   5   4   4        0.81        0.34      4.99 o
  -8   5   4       27.66       30.87     10.11 o
  -7   5   4        9.37       12.49     11.64 o
  -6   5   4      348.96      327.37     28.27 o
  -5   5   4      998.26      988.49     56.93 o
  -4   5   4       13.58       14.79      5.79 o
  -3   5   4      554.68      569.24     34.78 o
  -2   5   4      477.96      495.85     21.83 o
  -1   5   4      119.11      114.75      7.13 o
   0   5   4       41.11       50.41      4.29 o
   1   5   4      220.88      219.00     10.19 o
   2   5   4       69.08       62.78      8.28 o
   3   5   4       10.99       -5.33      7.48 o
   4   5   4       54.88        0.91      3.40 o
  -8   6   4        1.23        1.44      8.00 o
  -7   6   4      278.96      281.29     26.74 o
  -6   6   4      223.94      200.59     16.17 o
  -5   6   4        0.78        2.64      4.00 o
  -4   6   4      210.47      197.81     15.22 o
  -3   6   4      980.07     1028.16     48.41 o
  -2   6   4        0.16       -0.06      2.15 o
  -1   6   4       93.33       91.43      5.97 o
   0   6   4      413.71      423.13     16.12 o
   1   6   4      237.36      252.25     21.06 o
   2   6   4        3.94        1.57      2.91 o
   3   6   4       19.99       -0.34      4.65 o
  -8   7   4       30.45       30.48     13.75 o
  -7   7   4      153.45      189.66     18.75 o
  -6   7   4      265.97      272.08     23.68 o
  -5   7   4      309.73      326.59     23.35 o
  -4   7   4      272.52      282.11     18.09 o
  -3   7   4      194.14      189.39     11.62 o
  -2   7   4       32.08       37.69      5.61 o
  -1   7   4       43.95       38.65      7.49 o
   0   7   4       10.12       13.14      3.47 o
   1   7   4        5.71        3.63      7.14 o
  -7   8   4      136.71       95.57     78.24 o
  -6   8   4        1.79        3.20      6.40 o
  -5   8   4      178.39      148.25     43.89 o
  -4   8   4      201.62      213.48     18.67 o
  -3   8   4       44.23       46.20      8.24 o
  -2   8   4       68.84       69.92      9.55 o
  -1   8   4       64.75       77.14     10.10 o
   0   8   4       13.93       15.18     11.33 o
  -5   9   4      108.29       82.52     28.67 o
  -4   9   4       65.79       74.05     11.38 o
  -3   9   4       81.27       82.30      8.76 o
   2  -9   5        1.94        0.74      4.26 o
   3  -9   5       17.14        5.57      5.46 o
   4  -9   5        2.59        1.00      4.14 o
   5  -9   5       26.44        7.98      7.60 o
   6  -9   5       38.94       34.66     17.34 o
   0  -8   5       39.49       56.38      6.24 o
   1  -8   5       17.84       13.92      6.57 o
   2  -8   5       22.23       28.07      6.70 o
   3  -8   5       50.43       62.35      8.67 o
   4  -8   5        6.31        8.40      4.67 o
   5  -8   5       75.51       76.29     12.28 o
   6  -8   5        4.76        4.93      7.29 o
   7  -8   5        1.83        2.47      8.06 o
  -2  -7   5      234.79      275.32     28.78 o
  -1  -7   5        0.63        1.17      3.31 o
   0  -7   5       56.61       74.35      7.73 o
   1  -7   5      204.89      224.27     10.00 o
   2  -7   5      225.44      241.31     14.17 o
   3  -7   5       21.38       26.19      6.96 o
   4  -7   5       89.33      106.28     10.55 o
   5  -7   5       56.82       68.58     13.44 o
   6  -7   5        0.16       -4.43      7.39 o
   7  -7   5       51.99       76.87     18.11 o
   8  -7   5        0.97       14.23     15.86 o
  -3  -6   5       25.27        0.11      3.74 o
  -2  -6   5       18.55       21.60      3.84 o
  -1  -6   5      280.96      302.68     12.53 o
   0  -6   5      684.24      705.54     22.99 o
   1  -6   5        4.28        3.61      2.30 o
   2  -6   5       25.72       21.07      5.79 o
   3  -6   5      714.96      709.22     27.01 o
   4  -6   5     1892.02     1883.18     76.03 o
   5  -6   5      300.63      331.67     22.98 o
   6  -6   5       47.87       63.15     13.29 o
   7  -6   5      326.70      345.26     28.63 o
   8  -6   5       39.62       41.27     11.47 o
  -4  -5   5       56.68       71.38     22.77 o
  -3  -5   5       98.55      115.56      5.27 o
  -2  -5   5      197.42      211.80      8.68 o
  -1  -5   5      433.47      466.36     16.07 o
   0  -5   5      463.10      482.21     12.30 o
   1  -5   5       24.31       26.77      4.67 o
   2  -5   5      171.17      157.26      6.39 o
   3  -5   5        1.05        0.02      2.22 o
   4  -5   5      132.63      130.37     11.54 o
   5  -5   5      138.93      150.51     17.56 o
   6  -5   5      110.99      106.53     18.57 o
   7  -5   5        0.54       -4.41      6.20 o
   8  -5   5        7.09       11.01      6.98 o
  -5  -4   5       33.90       46.34     13.03 o
  -4  -4   5      194.23      191.30      6.18 o
  -3  -4   5       53.85       60.38      4.49 o
  -2  -4   5      606.12      624.12     18.38 o
  -1  -4   5     1522.09     1520.50     40.81 o
   0  -4   5       81.05       73.70      3.41 o
   1  -4   5     1057.63     1044.58     25.79 o
   2  -4   5      499.61      473.84     13.45 o
   3  -4   5     1228.98     1213.93     67.02 o
   4  -4   5      231.08      224.12     13.65 o
   5  -4   5      205.26      213.04     12.47 o
   6  -4   5      142.38      153.40     13.93 o
   7  -4   5      343.75      391.58     30.38 o
   8  -4   5       46.09       48.93      9.63 o
  -6  -3   5       46.48       59.26     24.93 o
  -5  -3   5       11.70       13.48      2.46 o
  -4  -3   5       94.53      113.14      6.03 o
  -3  -3   5      945.22     1005.06     25.14 o
  -2  -3   5      394.32      397.77     10.57 o
  -1  -3   5     2158.06     2113.65     67.26 o
   0  -3   5     3296.75     3073.53     68.31 o
   1  -3   5     2329.69     2193.18     53.70 o
   2  -3   5      128.58      129.37      6.37 o
   3  -3   5     3719.14     3460.15    127.30 o
   4  -3   5      922.12      844.39     28.47 o
   5  -3   5      693.08      730.25     29.62 o
   6  -3   5      384.28      418.62     22.03 o
   7  -3   5      134.90      180.85     13.11 o
   8  -3   5       99.76       97.10     11.20 o
  -6  -2   5       41.58       46.57     13.03 o
  -5  -2   5        6.76       10.33      3.06 o
  -4  -2   5      178.26      184.79      7.22 o
  -3  -2   5       47.83       51.75      3.51 o
  -2  -2   5        1.73        3.85      1.64 o
  -1  -2   5      917.54      892.01     24.86 o
   0  -2   5      480.96      464.76      9.59 o
   1  -2   5      299.69      278.40      6.55 o
   2  -2   5      901.43      815.25     22.98 o
   3  -2   5     1788.61     1586.63     47.64 o
   4  -2   5      208.74      251.13     10.43 o
   5  -2   5      503.67      555.99     25.61 o
   6  -2   5      585.24      657.29     28.01 o
   7  -2   5      432.99      476.06     27.46 o
   8  -2   5        3.73        6.51      6.53 o
  -7  -1   5       12.79       26.74     12.58 o
  -6  -1   5      171.01      205.21     16.99 o
  -5  -1   5      109.91      128.29      8.09 o
  -4  -1   5      210.16      223.77     12.35 o
  -3  -1   5      765.77      791.19     32.97 o
  -2  -1   5      438.42      458.31     19.26 o
  -1  -1   5     1366.01     1589.08     43.97 o
   0  -1   5     1193.04     1285.86     43.00 o
   1  -1   5      292.97      256.32      5.16 o
   2  -1   5     1452.13     1405.83     60.11 o
   3  -1   5      602.33      513.12     20.51 o
   4  -1   5      640.92      642.85     23.98 o
   5  -1   5      105.36      116.18      7.89 o
   6  -1   5      136.89      169.92      8.76 o
   7  -1   5      153.13      189.33     13.69 o
  -7   0   5       11.77       15.08      6.23 o
  -6   0   5        1.14        0.89      1.84 o
  -5   0   5      485.52      505.25     20.96 o
  -4   0   5        6.70        5.26      3.74 o
  -3   0   5       77.30       74.49      4.73 o
  -2   0   5      407.96      436.64     20.00 o
  -1   0   5       83.68       85.43      6.80 o
   0   0   5     2126.52     2444.38     66.94 o
   1   0   5      158.90      142.35      6.01 o
   2   0   5        9.99       13.76      2.26 o
   3   0   5       11.06       10.39      2.09 o
   4   0   5      625.86      612.45     16.19 o
   5   0   5       45.13       43.42      3.72 o
   6   0   5      108.46      102.52      7.45 o
   7   0   5       18.50       17.65      4.99 o
  -8   1   5        0.34       -0.04      2.80 o
  -7   1   5      474.88      489.22     26.30 o
  -6   1   5      444.49      464.71     22.26 o
  -5   1   5      142.18      141.22     10.02 o
  -4   1   5      702.51      721.56     30.65 o
  -3   1   5     6461.69     6620.58    240.48 o
  -2   1   5        5.73        2.61      1.76 o
  -1   1   5      750.07      827.20     39.32 o
   0   1   5     3085.00     3021.04    106.39 o
   1   1   5     2312.56     2486.51     61.62 o
   2   1   5     1628.42     1629.40     46.12 o
   3   1   5      799.83      804.97     24.97 o
   4   1   5      209.36      223.73      8.64 o
   5   1   5        4.79        7.88      3.76 o
   6   1   5      277.86      343.98     25.00 o
  -8   2   5        0.81        1.80      4.22 o
  -7   2   5       10.58       11.43      5.31 o
  -6   2   5       17.23       16.49      6.26 o
  -5   2   5      955.18     1014.97     60.39 o
  -4   2   5        2.04        3.04      2.58 o
  -3   2   5      486.06      478.25     21.04 o
  -2   2   5      198.14      189.16      8.84 o
  -1   2   5     1361.96     1344.86     33.07 o
   0   2   5        0.46        1.85      1.40 o
   1   2   5       30.24       35.98      4.09 o
   2   2   5      123.20      130.64      4.94 o
   3   2   5       97.56       99.63      3.97 o
   4   2   5        0.41        5.09      2.64 o
   5   2   5       20.62       30.25     16.77 o
   6   2   5       18.99        1.02      6.12 o
  -8   3   5       92.24      109.52     17.56 o
  -7   3   5      564.14      584.73     64.47 o
  -6   3   5      110.02      109.77     11.90 o
  -5   3   5        0.66        1.00      2.50 o
  -4   3   5     1110.12     1103.50     70.53 o
  -3   3   5     1968.00     1893.55     67.62 o
  -2   3   5      190.22      186.61      9.68 o
  -1   3   5       43.09       50.36      4.30 o
   0   3   5     1019.39     1053.02     25.47 o
   1   3   5      522.98      598.70     16.33 o
   2   3   5        2.22        1.77      1.24 o
   3   3   5       24.75       21.52      2.17 o
   4   3   5      259.01      304.90     25.04 o
   5   3   5       17.07        0.34      2.83 o
  -8   4   5       54.16       39.62     14.35 o
  -7   4   5       41.43       41.33      9.87 o
  -6   4   5      997.88     1016.34    104.86 o
  -5   4   5      784.99      777.00     40.39 o
  -4   4   5      649.17      652.11     33.10 o
  -3   4   5      178.67      164.84      9.68 o
  -2   4   5     1904.38     1875.57     49.98 o
  -1   4   5      230.31      236.47      8.15 o
   0   4   5      706.31      745.54     22.00 o
   1   4   5       42.33       43.71      4.32 o
   2   4   5       11.31       16.31      2.56 o
   3   4   5        3.92        4.08      5.89 o
   4   4   5        2.14       -0.57      2.95 o
  -8   5   5       15.00       16.57      8.57 o
  -7   5   5      637.06      670.13     55.63 o
  -6   5   5       16.99        9.21      5.91 o
  -5   5   5        1.37        3.03      4.00 o
  -4   5   5     1624.89     1554.80    119.59 o
  -3   5   5     1556.19     1491.48    101.01 o
  -2   5   5       52.60       57.87      7.06 o
  -1   5   5      913.29      965.94     30.80 o
   0   5   5     1404.48     1521.09     44.71 o
   1   5   5      112.03      121.76      9.91 o
   2   5   5       28.61       23.98      2.50 o
   3   5   5       49.75        0.00      1.59 o
  -8   6   5       28.26       21.48     11.68 o
  -7   6   5       69.29       69.50     12.16 o
  -6   6   5      246.37      253.64     21.42 o
  -5   6   5      105.34       88.95     10.76 o
  -4   6   5       70.36       65.61     10.21 o
  -3   6   5      239.18      226.93     16.55 o
  -2   6   5      577.38      597.34     21.16 o
  -1   6   5      286.48      281.79     13.97 o
   0   6   5       95.57       94.55      8.00 o
   1   6   5      220.35      231.08     22.37 o
   2   6   5       92.56       76.75     71.38 o
  -7   7   5        2.86        5.60      6.48 o
  -6   7   5        0.07        1.89      4.59 o
  -5   7   5       47.42       46.32      9.41 o
  -4   7   5      147.64      147.45     13.90 o
  -3   7   5        4.05        6.33      4.07 o
  -2   7   5       11.77       10.71      3.89 o
  -1   7   5      145.32      151.63     11.35 o
   0   7   5      128.28      140.11      7.52 o
   1   7   5        0.18        0.34      4.53 o
  -7   8   5       33.46       16.97     14.73 o
  -6   8   5      265.84      215.50    148.65 o
  -5   8   5        1.09        0.68      2.66 o
  -4   8   5       93.68       94.64     10.74 o
  -3   8   5      254.78      283.67     16.94 o
  -2   8   5       75.43       81.44     10.57 o
  -1   8   5       21.09       23.41      7.50 o
   2  -9   6        1.30        2.38      3.74 o
   3  -9   6       51.68       45.59     14.75 o
   4  -9   6       56.62       29.17     21.78 o
   5  -9   6        6.67        7.11      4.44 o
   0  -8   6       45.42       64.50     13.90 o
   1  -8   6      123.22      143.28     11.54 o
   2  -8   6       25.94       25.46      5.50 o
   3  -8   6       74.91       85.50      8.65 o
   4  -8   6        9.90        6.32      4.27 o
   5  -8   6       49.73       41.92     17.49 o
   6  -8   6        1.55        0.75      3.51 o
   7  -8   6       46.82       24.09     28.27 o
  -2  -7   6       50.40       50.87     14.16 o
  -1  -7   6      147.61      174.36     11.93 o
   0  -7   6      277.17      298.51     12.91 o
   1  -7   6       15.44       14.46      4.22 o
   2  -7   6      628.02      621.70     33.65 o
   3  -7   6      930.37      920.41     52.23 o
   4  -7   6        7.27        7.56      5.18 o
   5  -7   6       61.97       55.45     12.89 o
   6  -7   6      314.39      343.71     24.11 o
   7  -7   6      229.18      252.58     26.19 o
  -3  -6   6       38.82        0.00      4.65 o
  -2  -6   6        1.59        2.15      1.92 o
  -1  -6   6       14.64       14.61      4.12 o
   0  -6   6       94.58      103.92      6.63 o
   1  -6   6      728.45      719.42     23.67 o
   2  -6   6       28.65       29.62      4.76 o
   3  -6   6       53.56       52.01      7.32 o
   4  -6   6      689.41      711.66     31.56 o
   5  -6   6      471.05      501.63     35.28 o
   6  -6   6        0.66        3.60      6.41 o
   7  -6   6        3.25        4.42      7.69 o
   8  -6   6      187.09      236.23     25.96 o
  -4  -5   6        1.58        0.00      4.31 o
  -3  -5   6        0.03        0.82      1.38 o
  -2  -5   6        0.76        1.47      2.13 o
  -1  -5   6      263.23      253.87      8.95 o
   0  -5   6        5.21        6.79      2.02 o
   1  -5   6        8.82       11.98      2.58 o
   2  -5   6      386.44      386.97     13.90 o
   3  -5   6     1190.25     1212.57     46.64 o
   4  -5   6       23.27       23.13      5.82 o
   5  -5   6        4.15        9.02      6.03 o
   6  -5   6      597.37      677.80     36.01 o
   7  -5   6      627.82      746.64     37.14 o
   8  -5   6       20.05       30.11      9.53 o
  -4  -4   6       79.47       93.26      5.69 o
  -3  -4   6      178.07      188.43      8.87 o
  -2  -4   6        0.48        0.98      2.02 o
  -1  -4   6      343.89      334.85     13.31 o
   0  -4   6      456.18      437.49      9.79 o
   1  -4   6      525.29      513.95     13.63 o
   2  -4   6     1598.57     1492.29     38.19 o
   3  -4   6      900.38      891.49     30.56 o
   4  -4   6      337.87      350.41     15.80 o
   5  -4   6        1.43        5.80      4.87 o
   6  -4   6      214.30      223.41     17.36 o
   7  -4   6       43.94       55.27     11.69 o
   8  -4   6      124.38      159.68     17.49 o
  -5  -3   6      168.99      191.88      9.30 o
  -4  -3   6       73.90       79.69      6.16 o
  -3  -3   6      443.76      455.93     14.51 o
  -2  -3   6       87.56       90.31      4.72 o
  -1  -3   6     1533.98     1472.60     44.90 o
   0  -3   6      165.32      175.86      5.96 o
   1  -3   6       37.88       36.20      4.26 o
   2  -3   6     2218.93     2116.46     68.48 o
   3  -3   6      158.18      125.51      9.20 o
   4  -3   6      183.98      195.93     11.95 o
   5  -3   6      258.35      282.17     13.97 o
   6  -3   6      475.34      553.02     26.77 o
   7  -3   6       46.24       54.26      8.37 o
   8  -3   6       28.77       21.71      6.95 o
  -6  -2   6       57.49       73.92      6.68 o
  -5  -2   6      120.38      144.26      7.01 o
  -4  -2   6      118.18      131.62      6.09 o
  -3  -2   6      586.30      606.38     20.70 o
  -2  -2   6      298.16      319.86     10.24 o
  -1  -2   6      933.54      961.68     29.20 o
   0  -2   6     2647.17     2495.80    119.59 o
   1  -2   6     1569.04     1510.50     45.36 o
   2  -2   6      652.07      662.01     21.65 o
   3  -2   6      115.79      110.06      7.55 o
   4  -2   6     1240.09     1214.56     39.30 o
   5  -2   6        2.07        1.92      2.77 o
   6  -2   6      270.71      331.48     18.14 o
   7  -2   6      262.93      285.51     21.72 o
  -7  -1   6       40.27       38.30     14.39 o
  -6  -1   6       29.38       30.32      9.16 o
  -5  -1   6      344.00      370.91     18.28 o
  -4  -1   6        4.42        6.46      3.74 o
  -3  -1   6      427.21      455.36     27.08 o
  -2  -1   6      283.90      312.03     15.64 o
  -1  -1   6     2967.08     3558.95    113.52 o
   0  -1   6      178.63      184.12     10.54 o
   1  -1   6     1070.74     1038.30     46.45 o
   2  -1   6       45.02       35.02      2.36 o
   3  -1   6       27.77       19.08      2.96 o
   4  -1   6      256.09      243.16     13.81 o
   5  -1   6       23.28       24.22      4.25 o
   6  -1   6      133.35      144.31      7.94 o
   7  -1   6       11.55       13.35      5.83 o
  -7   0   6      533.91      517.57     31.27 o
  -6   0   6      235.51      242.16     15.58 o
  -5   0   6        0.32        3.67      4.08 o
  -4   0   6     2533.52     2544.95    184.17 o
  -3   0   6     1648.35     1611.38     81.80 o
  -2   0   6     1125.87     1204.74     51.44 o
  -1   0   6      392.64      458.31     20.73 o
   0   0   6     5658.74     6692.82    226.38 o
   1   0   6      337.99      350.32     25.78 o
   2   0   6       75.14       78.25      4.65 o
   3   0   6      303.28      315.50     13.38 o
   4   0   6       18.72       18.41      3.97 o
   5   0   6        2.74        1.90      2.20 o
   6   0   6       22.09       20.64      4.82 o
   7   0   6       36.02       -3.63      8.50 o
  -8   1   6        8.82       11.22      5.37 o
  -7   1   6        4.26        2.44      4.98 o
  -6   1   6      349.00      352.06     20.79 o
  -5   1   6      693.06      725.48     36.71 o
  -4   1   6      350.88      361.74     18.07 o
  -3   1   6        1.07        0.50      1.89 o
  -2   1   6     2705.33     2705.52    169.10 o
  -1   1   6     2613.29     2818.01     88.21 o
   0   1   6     1390.02     1420.20     43.68 o
   1   1   6      823.56      935.44     24.92 o
   2   1   6     1159.37     1190.47     33.52 o
   3   1   6       22.78       21.13      3.41 o
   4   1   6      170.81      162.02     10.76 o
   5   1   6       29.76       19.37      3.78 o
   6   1   6       12.46       15.82      3.93 o
  -8   2   6      185.40      207.02     17.60 o
  -7   2   6      148.16      135.61     16.16 o
  -6   2   6      321.57      343.40     30.20 o
  -5   2   6        5.13        7.53      4.33 o
  -4   2   6     2794.59     2819.68    126.67 o
  -3   2   6     2477.28     2446.53     87.24 o
  -2   2   6     1623.38     1604.71     60.45 o
  -1   2   6       80.66       75.62      4.36 o
   0   2   6    10006.63    11941.94    484.54 o
   1   2   6     1432.90     1440.55     36.03 o
   2   2   6      206.09      211.35      6.16 o
   3   2   6      618.19      693.79     17.04 o
   4   2   6      611.51      655.50     18.02 o
   5   2   6       52.95       51.29      4.55 o
   6   2   6        2.15        0.11      2.83 o
  -8   3   6       25.54       30.75      7.75 o
  -7   3   6      160.17      147.75     19.71 o
  -6   3   6      499.41      513.17     37.50 o
  -5   3   6        2.22        2.68      3.24 o
  -4   3   6        0.33        1.30      2.68 o
  -3   3   6      942.10      928.58     37.67 o
  -2   3   6      758.69      758.89     27.21 o
  -1   3   6      192.60      188.86      6.60 o
   0   3   6      114.20      109.51      7.36 o
   1   3   6      321.55      367.83     11.62 o
   2   3   6      358.81      385.42     10.43 o
   3   3   6      152.74      146.90      6.25 o
   4   3   6       16.28       15.65      1.66 o
   5   3   6        8.59        4.99      6.01 o
  -8   4   6      192.22      186.68     20.45 o
  -7   4   6       56.51       63.74      9.99 o
  -6   4   6      115.86      127.93     16.15 o
  -5   4   6      217.08      209.34     16.44 o
  -4   4   6     2012.67     1959.85     95.34 o
  -3   4   6      306.72      291.41     13.88 o
  -2   4   6        5.78        8.53      3.61 o
  -1   4   6     1812.67     1841.65     51.05 o
   0   4   6     1182.73     1245.32     34.06 o
   1   4   6       74.66       70.69      5.50 o
   2   4   6        0.16        1.77      1.45 o
   3   4   6      385.11      377.26     10.10 o
   4   4   6       56.26        6.80      8.95 o
  -8   5   6       50.49       55.59     14.45 o
  -7   5   6      286.35      265.85     20.00 o
  -6   5   6      217.04      223.41     16.87 o
  -5   5   6       21.34       22.21      7.82 o
  -4   5   6       21.42       25.05      8.07 o
  -3   5   6     1442.76     1424.63     88.83 o
  -2   5   6     1318.07     1343.68     67.68 o
  -1   5   6       41.32       42.19      5.31 o
   0   5   6       86.01      102.82      9.07 o
   1   5   6      772.68      842.49     27.97 o
   2   5   6      152.90      138.59      9.98 o
   3   5   6        6.25       -0.45      2.49 o
  -8   6   6       41.17       34.12     12.28 o
  -7   6   6       12.26       12.73      8.81 o
  -6   6   6      219.86      211.30     17.16 o
  -5   6   6        7.75        6.47      6.22 o
  -4   6   6      285.59      281.24     21.24 o
  -3   6   6      201.85      194.84     11.88 o
  -2   6   6       18.52       16.59      4.62 o
  -1   6   6      218.46      239.48     12.44 o
   0   6   6      374.54      409.18     17.27 o
   1   6   6       42.22       39.02      5.63 o
   2   6   6       24.26       12.02     19.94 o
  -7   7   6      118.99       74.55     61.47 o
  -6   7   6       30.81       17.11     18.30 o
  -5   7   6        0.55        1.64      3.93 o
  -4   7   6        0.16        0.67      3.41 o
  -3   7   6      151.17      164.82     10.76 o
  -2   7   6       22.05       17.06      4.58 o
  -1   7   6        0.18        1.47      2.88 o
   0   7   6       23.75       32.74      4.70 o
   1   7   6       31.21       37.73     22.66 o
  -6   8   6        1.16        0.91      4.93 o
  -5   8   6        9.22        8.42      5.21 o
  -4   8   6       69.72       72.41     10.42 o
  -3   8   6        1.51        1.82      5.58 o
  -2   8   6        6.58        6.88      4.91 o
  -1   8   6       37.25       41.32      9.10 o
   3  -9   7       20.00       11.36      5.90 o
   4  -9   7       47.00       40.46     18.16 o
   5  -9   7       61.55       51.79     17.86 o
   0  -8   7        1.06        1.44      4.19 o
   1  -8   7        9.85        8.47      5.13 o
   2  -8   7      186.88      193.12     13.78 o
   3  -8   7       91.42       94.87     11.16 o
   4  -8   7        6.69        5.23      4.43 o
   5  -8   7       14.26        8.06      6.59 o
   6  -8   7      154.79      117.70     93.70 o
  -1  -7   7       37.30       28.76     20.11 o
   0  -7   7      155.13      174.30     14.09 o
   1  -7   7      208.88      208.01      9.87 o
   2  -7   7        3.99        3.34      3.83 o
   3  -7   7      187.08      186.36     15.45 o
   4  -7   7      269.84      273.26     18.38 o
   5  -7   7       93.97      101.24     15.30 o
   6  -7   7       65.44       70.02     12.79 o
   7  -7   7       77.91       92.24     15.61 o
  -3  -6   7        9.63       -0.11      5.78 o
  -2  -6   7       55.63       58.87      5.35 o
  -1  -6   7      114.77      126.37     13.33 o
   0  -6   7      239.99      238.04     17.18 o
   1  -6   7       32.92       40.94      6.88 o
   2  -6   7      439.80      421.02     17.02 o
   3  -6   7      295.09      259.24     13.38 o
   4  -6   7      147.52      149.42     16.16 o
   5  -6   7      273.07      288.58     22.50 o
   6  -6   7      630.69      703.86     35.93 o
   7  -6   7       59.55       64.43     15.31 o
  -4  -5   7       16.67       -0.11      4.76 o
  -3  -5   7        0.78        0.83      2.00 o
  -2  -5   7        4.59        6.95      3.13 o
  -1  -5   7       81.53       75.34      8.93 o
   0  -5   7       44.81       41.19      7.24 o
   1  -5   7        7.47        7.42      2.13 o
   2  -5   7       47.37       48.24      5.87 o
   3  -5   7        8.84        9.14      3.04 o
   4  -5   7       90.66       84.26      9.26 o
   5  -5   7        3.53        4.08      5.38 o
   6  -5   7        2.08        4.53      7.59 o
   7  -5   7      105.60      130.97     24.00 o
   8  -5   7       34.87       57.76     14.07 o
  -4  -4   7      120.28      129.95      7.74 o
  -3  -4   7       63.06       62.76      4.78 o
  -2  -4   7      135.84      138.35      7.31 o
  -1  -4   7       20.51       18.77      3.81 o
   0  -4   7      630.77      626.25     16.23 o
   1  -4   7        0.31        0.41      1.20 o
   2  -4   7      203.53      194.02      6.36 o
   3  -4   7        5.45        7.46      3.67 o
   4  -4   7       95.91       94.28      9.88 o
   5  -4   7        8.81        5.21      5.10 o
   6  -4   7      108.05      119.40     11.45 o
   7  -4   7        4.28        0.12      2.84 o
   8  -4   7       11.07        7.05      7.85 o
  -5  -3   7       49.94       62.95      6.80 o
  -4  -3   7      150.25      168.58      8.25 o
  -3  -3   7      721.24      770.52     22.13 o
  -2  -3   7      418.25      411.46     11.60 o
  -1  -3   7       11.30       12.00      2.51 o
   0  -3   7     2147.82     2038.98     62.40 o
   1  -3   7      272.24      251.23      7.20 o
   2  -3   7      228.67      238.52     12.40 o
   3  -3   7      926.60      900.01     32.87 o
   4  -3   7      337.90      311.42     16.60 o
   5  -3   7       66.52       65.87      7.48 o
   6  -3   7       82.65       82.46      9.08 o
   7  -3   7       70.82       80.05     11.62 o
  -6  -2   7        2.19        1.02      2.20 o
  -5  -2   7        3.98        4.68      2.29 o
  -4  -2   7      916.90     1025.57     31.26 o
  -3  -2   7      146.27      148.39      6.89 o
  -2  -2   7      134.95      136.27      6.88 o
  -1  -2   7      820.84      844.82     24.83 o
   0  -2   7     4803.34     4728.45    241.90 o
   1  -2   7       32.89       28.44      5.44 o
   2  -2   7      736.81      694.34     26.46 o
   3  -2   7     1859.77     1823.53     61.34 o
   4  -2   7      777.57      780.55     27.34 o
   5  -2   7      229.07      246.90     12.32 o
   6  -2   7       92.32      111.46      9.12 o
   7  -2   7       14.24       16.60      5.83 o
  -7  -1   7       37.14       38.07      8.50 o
  -6  -1   7       58.92       68.00     12.38 o
  -5  -1   7        8.29        8.55      3.94 o
  -4  -1   7      639.92      683.67     41.81 o
  -3  -1   7      321.07      347.16     19.26 o
  -2  -1   7     1697.50     1824.51     82.60 o
  -1  -1   7      837.95      940.03     31.38 o
   0  -1   7     1050.52     1110.93     48.04 o
   1  -1   7      857.99      898.26     45.66 o
   2  -1   7     1572.38     1481.08     44.30 o
   3  -1   7      403.56      393.74     11.07 o
   4  -1   7     1095.17     1140.37     32.27 o
   5  -1   7       62.67       69.54      5.60 o
   6  -1   7       17.11       23.35      3.98 o
   7  -1   7       28.47       18.52     12.14 o
  -7   0   7       33.17       42.38      9.74 o
  -6   0   7      151.23      156.70     15.52 o
  -5   0   7        4.90        4.56      2.88 o
  -4   0   7      465.61      462.33     17.65 o
  -3   0   7      185.21      192.16     14.16 o
  -2   0   7     2107.54     2305.48    105.82 o
  -1   0   7       14.55       18.24      5.10 o
   0   0   7      834.58      915.47     24.81 o
   1   0   7      354.40      373.66     20.73 o
   2   0   7      250.73      246.91     10.19 o
   3   0   7      684.74      685.16     23.02 o
   4   0   7      122.87      120.70      8.02 o
   5   0   7       29.04       31.16      5.29 o
   6   0   7       20.61       30.72      6.30 o
   7   0   7       57.87        0.34      3.06 o
  -7   1   7      131.96      137.74     10.36 o
  -6   1   7      218.98      232.28     18.35 o
  -5   1   7        6.34        6.57      4.43 o
  -4   1   7     1172.20     1172.56     80.78 o
  -3   1   7     2777.75     2762.27    211.54 o
  -2   1   7      281.65      276.53     14.45 o
  -1   1   7     2737.79     2862.81    132.11 o
   0   1   7     4197.37     4544.79    155.15 o
   1   1   7     1578.60     1689.39     42.21 o
   2   1   7      141.79      150.29      6.60 o
   3   1   7     1562.08     1695.50     44.96 o
   4   1   7      848.00      907.47     35.49 o
   5   1   7       23.00       29.74      3.30 o
   6   1   7       61.64       78.75     14.50 o
  -8   2   7       27.53       24.98      7.91 o
  -7   2   7       51.86       45.48     12.22 o
  -6   2   7        8.70        9.23      4.74 o
  -5   2   7        7.75        5.10      3.69 o
  -4   2   7      678.60      723.27     29.47 o
  -3   2   7      481.30      506.34     28.10 o
  -2   2   7       41.02       35.85      5.99 o
  -1   2   7     1138.64     1129.51     40.89 o
   0   2   7       28.94       28.63      5.73 o
   1   2   7      733.91      743.11     19.82 o
   2   2   7      672.98      737.98     20.00 o
   3   2   7      352.08      356.66     12.13 o
   4   2   7       48.77       50.79      3.95 o
   5   2   7      255.21      286.72     15.32 o
  -8   3   7        3.41        4.25      4.98 o
  -7   3   7       82.20       88.91     14.13 o
  -6   3   7      221.92      226.09     20.00 o
  -5   3   7        0.45        0.41      2.92 o
  -4   3   7      105.70      110.11      9.03 o
  -3   3   7      562.48      540.74     21.08 o
  -2   3   7      203.38      202.42     12.08 o
  -1   3   7      350.98      336.36     12.28 o
   0   3   7      316.32      321.59     12.62 o
   1   3   7      857.83      904.44     31.39 o
   2   3   7       41.82       48.24      4.20 o
   3   3   7      386.78      425.94     12.88 o
   4   3   7      248.55      279.39     11.14 o
   5   3   7       28.31        0.11      2.38 o
  -8   4   7       12.37       15.19      7.38 o
  -7   4   7       81.90       84.70     15.52 o
  -6   4   7       47.02       48.83     11.17 o
  -5   4   7       61.23       72.07     11.17 o
  -4   4   7        1.66        1.95      3.27 o
  -3   4   7      449.94      460.48     22.60 o
  -2   4   7        8.22       10.18      2.99 o
  -1   4   7        9.57       10.08      4.63 o
   0   4   7       99.26      111.69      7.61 o
   1   4   7      130.24      140.96     11.75 o
   2   4   7       13.29        9.68      2.65 o
   3   4   7       17.36        7.96      2.50 o
   4   4   7       28.12       -3.74      4.76 o
  -8   5   7        1.02        0.60      6.37 o
  -7   5   7      495.59      462.49     35.12 o
  -6   5   7      278.18      288.95     19.80 o
  -5   5   7        6.67        6.62      5.10 o
  -4   5   7      202.48      192.20     16.10 o
  -3   5   7     1592.29     1607.19     60.91 o
  -2   5   7       73.84       77.77      6.97 o
  -1   5   7       25.32       32.15      5.96 o
   0   5   7      317.48      351.12     18.94 o
   1   5   7      110.68      103.70      8.30 o
   2   5   7      196.64      199.45      9.55 o
   3   5   7       63.74       -1.02      5.21 o
  -7   6   7       22.16       21.25      9.03 o
  -6   6   7       34.38       31.59     10.65 o
  -5   6   7      413.28      438.08     24.32 o
  -4   6   7       90.75       82.75     11.99 o
  -3   6   7      153.90      154.65     10.06 o
  -2   6   7       36.88       46.93      5.93 o
  -1   6   7      294.03      307.87     16.11 o
   0   6   7        3.79        8.27      5.90 o
   1   6   7      102.86      108.56     16.54 o
   2   6   7       31.11       16.63     18.64 o
  -7   7   7      170.61       70.19     73.48 o
  -6   7   7       21.91        6.37     10.59 o
  -5   7   7        2.04        0.61      2.99 o
  -4   7   7       18.98       19.57      7.34 o
  -3   7   7      364.28      345.13     19.86 o
  -2   7   7       25.23       24.82      6.67 o
  -1   7   7        0.67        2.89      3.43 o
   0   7   7       42.60       45.76      7.78 o
  -5   8   7       65.29       70.71     13.84 o
  -4   8   7       11.27       10.56      6.93 o
  -3   8   7       51.77       46.02     10.08 o
  -2   8   7      102.66      121.45     11.89 o
   1  -8   8        0.74        0.11      1.57 o
   2  -8   8        6.82        5.89      3.87 o
   3  -8   8        3.74        4.94      3.75 o
   4  -8   8        0.38        0.66      2.99 o
   5  -8   8        0.51        0.07      2.00 o
   6  -8   8        3.00        1.97      3.33 o
  -1  -7   8       52.33       46.90     30.08 o
   0  -7   8      244.29      265.17     21.45 o
   1  -7   8        6.20        6.20      4.94 o
   2  -7   8      119.08      119.49     10.10 o
   3  -7   8       45.42       45.59      5.58 o
   4  -7   8      184.35      160.67     14.13 o
   5  -7   8      256.55      279.06     20.84 o
   6  -7   8       75.57       85.60     14.16 o
   7  -7   8        1.63        2.29      7.12 o
  -2  -6   8      230.66      244.22     14.15 o
  -1  -6   8       25.40       21.46      6.16 o
   0  -6   8       36.87       38.40      9.05 o
   1  -6   8      207.74      206.73     11.16 o
   2  -6   8      366.63      339.83     13.78 o
   3  -6   8       44.53       47.39      6.54 o
   4  -6   8      325.68      320.19     15.69 o
   5  -6   8       75.40       77.10     11.39 o
   6  -6   8        2.35        2.67      5.48 o
   7  -6   8       64.94       79.11     14.44 o
  -4  -5   8       49.15       53.71     11.90 o
  -3  -5   8       22.02       23.04      3.59 o
  -2  -5   8       25.64       31.02      4.78 o
  -1  -5   8      158.64      139.76      9.02 o
   0  -5   8      626.24      619.87     23.86 o
   1  -5   8      115.05       92.42      5.20 o
   2  -5   8       11.42        7.18      3.04 o
   3  -5   8     1017.76      977.05     28.82 o
   4  -5   8      906.30      866.94     39.08 o
   5  -5   8        0.60       -0.08      3.84 o
   6  -5   8      157.30      175.32     18.57 o
   7  -5   8      178.37      227.36     23.04 o
  -4  -4   8       70.60       86.09      6.75 o
  -3  -4   8      248.60      258.81     10.33 o
  -2  -4   8       80.82       81.47      4.86 o
  -1  -4   8      378.74      342.28     20.39 o
   0  -4   8      261.54      257.88     16.77 o
   1  -4   8      570.41      504.89     14.62 o
   2  -4   8       86.40       74.84      4.78 o
   3  -4   8      122.62      111.63     10.49 o
   4  -4   8        8.19        4.81      4.82 o
   5  -4   8      393.89      404.03     19.96 o
   6  -4   8        0.09       -0.83      4.01 o
   7  -4   8        1.16        2.38      4.51 o
  -5  -3   8       21.14       25.38      4.42 o
  -4  -3   8      273.45      268.02     12.50 o
  -3  -3   8       56.58       63.75      5.42 o
  -2  -3   8      367.86      363.45     13.02 o
  -1  -3   8     1396.13     1320.43     43.83 o
   0  -3   8      586.18      554.50     28.33 o
   1  -3   8      390.08      355.16     15.18 o
   2  -3   8     1728.49     1617.55     42.08 o
   3  -3   8     1252.07     1180.60     47.40 o
   4  -3   8      255.04      251.31     13.16 o
   5  -3   8      229.01      232.36     15.88 o
   6  -3   8      151.69      167.19     12.66 o
   7  -3   8      211.19      249.54     17.12 o
  -6  -2   8       19.78       28.84      6.14 o
  -5  -2   8       33.73       42.75      5.21 o
  -4  -2   8       52.36       59.88      5.57 o
  -3  -2   8      738.63      773.01     21.79 o
  -2  -2   8       52.21       60.03      4.22 o
  -1  -2   8      441.28      452.57     18.47 o
   0  -2   8     1523.03     1480.75     76.82 o
   1  -2   8     4468.35     4562.35    228.98 o
   2  -2   8       25.65       27.65      1.82 o
   3  -2   8     1379.03     1263.45     54.50 o
   4  -2   8     1473.89     1444.47     52.90 o
   5  -2   8      588.88      610.97     26.94 o
   6  -2   8       79.23       85.62      6.69 o
   7  -2   8      129.85      150.45     12.29 o
  -6  -1   8        1.59        1.34      5.06 o
  -5  -1   8        1.55        1.69      2.88 o
  -4  -1   8        7.91        7.02      4.99 o
  -3  -1   8       11.59        9.86      5.33 o
  -2  -1   8       18.36       12.80      5.44 o
  -1  -1   8      360.67      345.18     37.96 o
   0  -1   8       89.32       96.76      9.97 o
   1  -1   8       14.27       13.26      8.50 o
   2  -1   8      871.06      813.27     28.67 o
   3  -1   8     1966.44     1949.10     62.08 o
   4  -1   8        0.88        1.30      1.59 o
   5  -1   8       36.25       45.46      6.62 o
   6  -1   8      524.67      545.76     25.97 o
   7  -1   8      245.23      273.34     19.57 o
  -7   0   8      171.39      188.76     26.63 o
  -6   0   8        6.46        3.63      8.50 o
  -5   0   8      168.58      187.63     24.13 o
  -4   0   8        7.88        8.27      8.95 o
  -3   0   8     1314.33     1427.72     80.67 o
  -2   0   8     1109.02     1197.95     56.99 o
  -1   0   8      863.74      940.64     44.53 o
   0   0   8      295.68      285.86      7.80 o
   1   0   8      965.02     1074.67     49.51 o
   2   0   8      767.18      735.57     21.21 o
   3   0   8     1368.88     1394.71     48.42 o
   4   0   8      125.34      130.87      8.89 o
   5   0   8      209.60      227.90     16.08 o
   6   0   8       87.50      114.66     10.28 o
  -7   1   8        0.01        0.75      3.60 o
  -6   1   8       31.49       22.55      8.93 o
  -5   1   8      162.71      145.47     15.58 o
  -4   1   8        5.78        1.64      2.61 o
  -3   1   8        8.80       11.06      4.81 o
  -2   1   8       34.61       40.68      7.93 o
  -1   1   8      129.07      120.14      7.76 o
   0   1   8      220.30      215.69     10.10 o
   1   1   8      504.70      550.16     13.36 o
   2   1   8      360.59      389.93     12.11 o
   3   1   8        3.77        5.19      2.34 o
   4   1   8      184.88      196.20      8.65 o
   5   1   8       88.53      120.23      7.13 o
   6   1   8       53.04       60.62     12.58 o
  -7   2   8      302.00      307.33     27.19 o
  -6   2   8      193.79      187.32     18.24 o
  -5   2   8       39.36       38.40      6.64 o
  -4   2   8        2.96        2.47      3.02 o
  -3   2   8     1842.90     1787.93    100.05 o
  -2   2   8      189.66      186.12     14.81 o
  -1   2   8       73.20       73.04      4.69 o
   0   2   8      931.23      982.14     32.81 o
   1   2   8      873.03      992.16     28.09 o
   2   2   8      325.05      364.07     12.20 o
   3   2   8      499.44      567.17     17.30 o
   4   2   8      319.91      369.07     14.96 o
   5   2   8        2.59        7.48      7.25 o
  -7   3   8        6.64        6.93      5.69 o
  -6   3   8       17.67       13.85      6.04 o
  -5   3   8       42.25       44.86      7.58 o
  -4   3   8       96.84      100.89      9.40 o
  -3   3   8      812.17      774.83     29.28 o
  -2   3   8       24.31       27.55      4.05 o
  -1   3   8       66.15       64.55      4.61 o
   0   3   8       30.92       34.79      5.45 o
   1   3   8       20.67       17.15      3.06 o
   2   3   8       49.00       66.49      4.85 o
   3   3   8       26.45       25.42      3.90 o
   4   3   8       16.29       18.51      4.01 o
  -7   4   8      719.79      724.55     76.08 o
  -6   4   8       24.13       21.07      8.48 o
  -5   4   8        3.84        0.75      5.34 o
  -4   4   8       40.52       38.48      8.69 o
  -3   4   8      732.32      690.63     28.01 o
  -2   4   8      127.60      124.39      9.05 o
  -1   4   8       16.83       18.11      3.91 o
   0   4   8      145.70      166.10     14.34 o
   1   4   8       84.71       94.51      9.03 o
   2   4   8        0.03        1.31      1.58 o
   3   4   8        7.10       12.66      3.77 o
  -7   5   8       28.79       26.35      9.36 o
  -6   5   8      451.13      430.41     25.11 o
  -5   5   8      147.67      140.23     15.17 o
  -4   5   8        8.88        8.31      5.18 o
  -3   5   8        9.93       12.28      4.89 o
  -2   5   8      552.63      582.56     25.20 o
  -1   5   8       74.55       72.60      6.75 o
   0   5   8       29.76       52.01      7.13 o
   1   5   8       57.53       61.26      9.03 o
   2   5   8       18.50       34.35      4.84 o
  -7   6   8      147.74      140.64     25.39 o
  -6   6   8      107.57      106.19     16.77 o
  -5   6   8        0.47        6.98      6.73 o
  -4   6   8      280.24      278.61     14.53 o
  -3   6   8      286.32      261.20     16.13 o
  -2   6   8      391.65      389.14     19.57 o
  -1   6   8      170.44      179.80     14.70 o
   0   6   8      378.12      407.34     23.12 o
   1   6   8       55.47       65.31      8.91 o
  -6   7   8      297.24      159.77    138.74 o
  -5   7   8        1.17        0.96      2.78 o
  -4   7   8        3.86        5.51      4.24 o
  -3   7   8        2.68        0.33      2.48 o
  -2   7   8      257.05      260.30     15.53 o
  -1   7   8       42.94       43.79      9.95 o
   0   7   8        0.09        0.87      4.18 o
  -4   8   8       26.46       13.89      9.41 o
  -3   8   8        7.51        4.46      4.80 o
   1  -8   9       28.95       16.35      9.21 o
   2  -8   9        5.59        6.93      3.85 o
   3  -8   9       39.47       45.02      8.39 o
   4  -8   9       25.28       15.86      6.36 o
   5  -8   9       39.06       22.41     11.68 o
  -1  -7   9        0.44        1.02      4.19 o
   0  -7   9       13.09       16.77      8.16 o
   1  -7   9      302.00      304.62     14.35 o
   2  -7   9       56.53       55.16      6.97 o
   3  -7   9        7.25       10.85      3.63 o
   4  -7   9        7.81        5.00      4.91 o
   5  -7   9       92.90       73.31     19.25 o
   6  -7   9        3.15       11.17     12.66 o
  -2  -6   9        6.99        6.82      3.97 o
  -1  -6   9      318.17      319.71     15.66 o
   0  -6   9      242.91      236.12     19.83 o
   1  -6   9       92.40       92.45      7.11 o
   2  -6   9      262.84      245.44     11.44 o
   3  -6   9     1700.46     1605.61     60.19 o
   4  -6   9       46.98       37.75      6.99 o
   5  -6   9        4.62        4.75      5.65 o
   6  -6   9      254.59      249.12     20.59 o
   7  -6   9      276.97      320.77     25.23 o
  -3  -5   9       63.61       71.56      7.03 o
  -2  -5   9        5.42        4.61      2.67 o
  -1  -5   9       21.14       17.43      4.65 o
   0  -5   9        7.64        7.25      5.33 o
   1  -5   9      759.72      665.23     19.85 o
   2  -5   9      310.83      291.89     11.49 o
   3  -5   9       18.03       14.25      3.89 o
   4  -5   9      144.94      162.43     13.47 o
   5  -5   9      638.33      639.21     34.95 o
   6  -5   9      102.29      108.93     13.66 o
   7  -5   9        4.52        3.18      9.21 o
  -4  -4   9        3.68        3.26      2.98 o
  -3  -4   9        0.10        0.26      2.05 o
  -2  -4   9      130.94      129.37      7.23 o
  -1  -4   9      155.11      138.44      8.39 o
   0  -4   9       13.83       12.69      9.40 o
   1  -4   9       28.70       26.40      3.16 o
   2  -4   9      548.91      519.00     14.66 o
   3  -4   9      735.28      717.30     19.73 o
   4  -4   9       88.02       75.69     10.37 o
   5  -4   9        5.97        3.91      5.24 o
   6  -4   9      408.33      443.69     24.39 o
   7  -4   9      352.22      393.83     24.31 o
  -5  -3   9        5.65        8.42      3.47 o
  -4  -3   9       89.58       97.94      8.30 o
  -3  -3   9      377.95      391.61     15.75 o
  -2  -3   9       12.33       10.82      4.17 o
  -1  -3   9      207.81      193.88      9.01 o
   0  -3   9      836.76      818.72     41.36 o
   1  -3   9      836.45      881.49     45.55 o
   2  -3   9      393.84      361.63     15.55 o
   3  -3   9      428.82      384.62     19.57 o
   4  -3   9      774.00      784.48     33.91 o
   5  -3   9       22.95       21.19      5.88 o
   6  -3   9       15.46       23.63      8.02 o
   7  -3   9      119.23      113.33      8.90 o
  -6  -2   9        1.42        1.67      3.17 o
  -5  -2   9      162.99      170.48     11.59 o
  -4  -2   9        1.67        2.28      2.48 o
  -3  -2   9      205.93      220.52     11.33 o
  -2  -2   9        4.22        8.08      2.88 o
  -1  -2   9     1182.23     1206.40     71.02 o
   0  -2   9      190.99      198.85     22.77 o
   1  -2   9        3.87        1.59      6.57 o
   2  -2   9     1338.41     1304.79     63.22 o
   3  -2   9      832.13      762.19     27.31 o
   4  -2   9        1.24        2.05      1.73 o
   5  -2   9      165.84      183.51      8.57 o
   6  -2   9      582.13      617.27     22.89 o
   7  -2   9       39.39       33.80      7.17 o
  -6  -1   9       57.04       65.91     10.23 o
  -5  -1   9        1.30        3.42      4.46 o
  -4  -1   9      175.22      186.53     12.72 o
  -3  -1   9       20.67       25.04     12.69 o
  -2  -1   9      369.07      393.00     15.19 o
  -1  -1   9        0.42        1.03      1.03 o
   0  -1   9      537.21      618.99     23.62 o
   1  -1   9      458.85      454.12     34.56 o
   2  -1   9       73.18       71.14      4.87 o
   3  -1   9      333.39      323.00     14.44 o
   4  -1   9      544.06      541.33     20.81 o
   5  -1   9       68.03       64.88     10.04 o
   6  -1   9       30.06       29.85      9.69 o
  -6   0   9      119.57      126.22     24.47 o
  -5   0   9      145.67      154.77     16.32 o
  -4   0   9       31.73       34.33      9.40 o
  -3   0   9      167.27      186.50     24.81 o
  -2   0   9      105.72      113.19     12.92 o
  -1   0   9        2.90        0.47      1.81 o
   0   0   9      182.44      196.88      5.38 o
   1   0   9      352.98      371.80     16.06 o
   2   0   9      345.06      358.93     13.12 o
   3   0   9       15.27       14.51      3.04 o
   4   0   9      235.67      231.57     15.18 o
   5   0   9        6.29        4.55      5.29 o
   6   0   9       99.40      117.18     11.81 o
  -7   1   9      226.66      223.66     32.63 o
  -6   1   9      324.85      301.47     17.11 o
  -5   1   9        9.25        9.46      4.51 o
  -4   1   9     1696.60     1608.00    113.25 o
  -3   1   9      547.85      565.15     32.97 o
  -2   1   9      285.38      317.25     21.75 o
  -1   1   9       90.89       83.80      7.08 o
   0   1   9     2526.58     2841.96     96.61 o
   1   1   9      127.38      132.98      5.87 o
   2   1   9        1.04        0.62      1.50 o
   3   1   9      163.00      188.14      7.90 o
   4   1   9      194.82      210.08      9.60 o
   5   1   9        4.15        3.64      2.53 o
  -7   2   9       35.31       33.58      9.06 o
  -6   2   9      355.63      340.81     24.02 o
  -5   2   9      134.15      133.83     16.15 o
  -4   2   9       87.72       78.83     10.45 o
  -3   2   9        7.08       15.50      6.12 o
  -2   2   9      695.31      710.40     27.26 o
  -1   2   9      725.69      781.44     27.20 o
   0   2   9      225.58      230.39     13.87 o
   1   2   9        5.04        9.89      3.27 o
   2   2   9      597.45      653.42     21.72 o
   3   2   9      111.29      124.60      8.78 o
   4   2   9        0.07        0.92      2.82 o
   5   2   9        9.50        6.46      7.02 o
  -7   3   9       60.13       60.53     10.37 o
  -6   3   9      180.17      169.67     16.53 o
  -5   3   9       21.46       19.06      7.38 o
  -4   3   9      993.19      882.29     38.81 o
  -3   3   9      269.69      253.21     20.82 o
  -2   3   9      785.08      777.63     28.36 o
  -1   3   9      114.21      120.51      9.48 o
   0   3   9     1057.37     1173.15     42.95 o
   1   3   9      598.18      635.50     26.02 o
   2   3   9      338.24      339.82     22.64 o
   3   3   9      329.57      348.27     14.24 o
   4   3   9      147.98      174.83     28.55 o
  -7   4   9      114.75      101.86     13.65 o
  -6   4   9      395.48      376.08     23.13 o
  -5   4   9        4.54        3.63      4.51 o
  -4   4   9       63.34       50.14     13.64 o
  -3   4   9      245.89      229.67     16.62 o
  -2   4   9      437.05      441.55     15.49 o
  -1   4   9        7.04        6.56      3.79 o
   0   4   9       14.84       14.13      4.37 o
   1   4   9        3.97        7.81      4.65 o
   2   4   9      209.70      200.93     11.94 o
   3   4   9       50.17       55.77      5.95 o
  -7   5   9        4.44        6.92     11.29 o
  -6   5   9      127.48      120.21     17.77 o
  -5   5   9      149.05      132.70     13.57 o
  -4   5   9      676.17      611.47     32.54 o
  -3   5   9      124.50      124.04      8.90 o
  -2   5   9        5.99        5.31      3.75 o
  -1   5   9      353.26      374.58     16.80 o
   0   5   9      324.22      368.91     25.56 o
   1   5   9       56.07       67.04     12.34 o
   2   5   9        0.06        1.38      2.50 o
  -6   6   9       95.41       36.56     40.68 o
  -5   6   9       31.07        9.07     15.18 o
  -4   6   9       27.12       14.88      5.78 o
  -3   6   9      208.52      221.17     12.65 o
  -2   6   9      217.37      229.81     13.06 o
  -1   6   9       30.97       38.47      5.84 o
   0   6   9       60.67       61.55     11.08 o
   1   6   9      100.55      121.02      8.86 o
  -5   7   9        7.08        2.46      3.94 o
  -4   7   9        9.92        7.26      5.96 o
  -3   7   9       16.90       15.82      6.35 o
  -2   7   9       16.05       12.07      5.58 o
  -1   7   9       66.72       84.59     13.13 o
   2  -8  10        3.17       -0.53      3.33 o
   3  -8  10        1.52        1.37      2.83 o
   4  -8  10        1.95        1.98      3.61 o
   0  -7  10        1.48       -0.11      5.10 o
   1  -7  10       12.87       14.33      7.57 o
   2  -7  10      203.39      188.79     12.30 o
   3  -7  10       46.33       40.58      9.40 o
   4  -7  10       10.50        6.32      4.25 o
   5  -7  10       27.74       21.46      8.22 o
   6  -7  10      153.76      121.11     88.49 o
  -2  -6  10       45.58       50.27      7.09 o
  -1  -6  10        4.10        0.47      2.12 o
   0  -6  10      131.99      140.38     24.81 o
   1  -6  10       26.51       30.16      6.02 o
   2  -6  10       38.13       32.85      4.41 o
   3  -6  10       56.55       50.25      4.68 o
   4  -6  10      357.69      333.54     20.65 o
   5  -6  10       24.13       26.70     10.36 o
   6  -6  10        5.61        9.19     12.43 o
  -3  -5  10       56.63       61.76      5.63 o
  -2  -5  10        0.58       -0.02      1.89 o
  -1  -5  10        5.35        5.93      3.23 o
   0  -5  10       75.66       70.93     11.33 o
   1  -5  10      138.55      123.27     22.66 o
   2  -5  10      135.10      127.09      7.34 o
   3  -5  10      128.61      111.43      6.63 o
   4  -5  10      139.29      138.17      7.94 o
   5  -5  10       20.49       28.71      8.51 o
   6  -5  10      490.05      541.84     31.32 o
  -4  -4  10       31.32       38.72      5.79 o
  -3  -4  10        8.87        7.10      4.65 o
  -2  -4  10        0.61        1.02      2.09 o
  -1  -4  10       13.28       13.03      3.73 o
   0  -4  10       92.34       97.44     19.03 o
   1  -4  10      317.92      310.00     22.66 o
   2  -4  10       37.94       33.72      3.27 o
   3  -4  10        0.17        0.49      1.16 o
   4  -4  10       19.56       15.00      5.97 o
   5  -4  10        9.45        6.09      5.08 o
   6  -4  10        0.40        3.00      5.48 o
   7  -4  10       51.96       59.48     11.58 o
  -5  -3  10       35.34       29.86     16.77 o
  -4  -3  10      273.39      266.18     14.27 o
  -3  -3  10       42.03       39.49      4.95 o
  -2  -3  10       94.58       84.46      6.90 o
  -1  -3  10      123.25      120.75     10.61 o
   0  -3  10      113.94      120.10     13.37 o
   1  -3  10       35.27       29.23      8.84 o
   2  -3  10        4.16        4.76      5.33 o
   3  -3  10       27.55       28.80      2.47 o
   4  -3  10       35.89       34.59      3.20 o
   5  -3  10       20.69       22.34      3.77 o
   6  -3  10       26.16       23.08      8.85 o
  -5  -2  10       84.78       90.71     11.28 o
  -4  -2  10      271.62      280.40     14.94 o
  -3  -2  10      188.58      198.84     10.04 o
  -2  -2  10     1124.76     1183.16     33.98 o
  -1  -2  10       17.10       16.02      2.19 o
   0  -2  10      694.32      726.38     50.99 o
   1  -2  10        7.37       11.22     10.76 o
   2  -2  10      661.65      668.60     37.05 o
   3  -2  10      103.63       85.23      4.96 o
   4  -2  10      279.83      267.44     12.64 o
   5  -2  10       25.90       29.51      5.01 o
   6  -2  10       30.05       31.21      6.01 o
  -6  -1  10       18.99       18.81     14.28 o
  -5  -1  10       29.88       33.18     10.73 o
  -4  -1  10      392.67      429.10     21.51 o
  -3  -1  10      408.44      435.80     22.55 o
  -2  -1  10      309.39      328.30     13.99 o
  -1  -1  10      224.68      250.93      6.95 o
   0  -1  10     1472.76     1609.85     58.59 o
   1  -1  10      577.46      587.47     44.19 o
   2  -1  10        3.04        0.31      1.02 o
   3  -1  10     1245.54     1215.68     53.25 o
   4  -1  10      312.85      299.00     16.54 o
   5  -1  10        1.03        2.88      3.70 o
   6  -1  10       22.88       33.10     10.03 o
  -6   0  10      117.10      138.00     28.10 o
  -5   0  10       14.69       10.42     12.46 o
  -4   0  10      611.75      635.17     40.34 o
  -3   0  10      787.47      787.56     45.32 o
  -2   0  10      272.30      293.91     22.32 o
  -1   0  10      208.90      195.16     16.03 o
   0   0  10      368.42      406.48     21.24 o
   1   0  10      277.72      306.90     21.74 o
   2   0  10      685.92      719.70     20.66 o
   3   0  10        2.16        3.22      3.00 o
   4   0  10      209.76      207.09     10.61 o
   5   0  10       70.98       80.56      9.02 o
  -6   1  10       67.06       75.23     24.70 o
  -5   1  10      203.47      215.84     21.87 o
  -4   1  10      326.35      353.96     40.45 o
  -3   1  10      520.10      513.15     33.54 o
  -2   1  10      323.26      338.32     24.70 o
  -1   1  10      801.40      785.26     25.63 o
   0   1  10       39.71       42.71      4.85 o
   1   1  10       65.08       74.85      7.85 o
   2   1  10        2.26        2.52      3.19 o
   3   1  10      673.76      711.40     24.79 o
   4   1  10       55.61       67.47      6.26 o
   5   1  10        6.64        6.84      4.91 o
  -7   2  10       92.60       94.02     15.13 o
  -6   2  10      287.25      298.92     28.84 o
  -5   2  10       28.95       23.28     10.91 o
  -4   2  10     1091.83     1039.14     48.38 o
  -3   2  10     1031.31      998.92     39.46 o
  -2   2  10      553.46      536.13     26.46 o
  -1   2  10     1394.75     1392.24     47.90 o
   0   2  10     1152.70     1216.54     46.00 o
   1   2  10      844.76      960.08     29.28 o
   2   2  10       33.92       30.04      5.30 o
   3   2  10      310.69      334.65     14.92 o
   4   2  10      346.95      388.92     15.52 o
  -7   3  10       77.99       80.48     19.05 o
  -6   3  10        1.21        2.08      5.37 o
  -5   3  10      117.67      109.30     14.27 o
  -4   3  10        4.07        7.03      5.04 o
  -3   3  10      236.17      217.23     17.31 o
  -2   3  10       56.50       46.56      6.46 o
  -1   3  10      374.55      393.14     21.94 o
   0   3  10       22.61       24.89      6.15 o
   1   3  10      112.53      129.17      8.38 o
   2   3  10      180.34      161.50     13.37 o
   3   3  10      262.45      274.41     14.58 o
   4   3  10        1.11        2.15      4.53 o
  -7   4  10      105.43       99.39     14.31 o
  -6   4  10       57.47       52.78     10.50 o
  -5   4  10       82.94       78.82     10.92 o
  -4   4  10      161.71      143.38     15.57 o
  -3   4  10      297.44      293.36     13.27 o
  -2   4  10       29.56       23.66      5.90 o
  -1   4  10       92.70       91.57      8.44 o
   0   4  10      171.09      192.03     13.95 o
   1   4  10      201.27      209.08     10.70 o
   2   4  10        3.51        1.27      2.30 o
   3   4  10       48.45       62.43     16.77 o
  -6   5  10        9.54       12.20     12.15 o
  -5   5  10      168.11      172.31     24.45 o
  -4   5  10       22.61       12.12      7.45 o
  -3   5  10      742.85      691.07     32.56 o
  -2   5  10       15.37       12.30      5.80 o
  -1   5  10       36.95       41.19      9.18 o
   0   5  10       90.62      111.16     10.65 o
   1   5  10      106.94      104.35      8.83 o
  -6   6  10      101.02       52.82     46.28 o
  -5   6  10        2.08        0.72      5.03 o
  -4   6  10      178.70      147.84     13.24 o
  -3   6  10      126.03      134.08     14.06 o
  -2   6  10        2.00       -1.25      4.85 o
  -1   6  10       65.50       64.90     15.30 o
   0   6  10      108.75      119.11     11.76 o
  -4   7  10        0.14        1.13      2.94 o
  -3   7  10       31.48       12.54      9.01 o
   0  -7  11       86.04       90.30     15.98 o
   1  -7  11        2.14        0.91      5.10 o
   2  -7  11       26.62       13.03      5.87 o
   3  -7  11        0.03        0.79      2.91 o
   4  -7  11       83.97       67.82      9.06 o
   5  -7  11        9.15        2.82      2.92 o
  -1  -6  11      110.70      109.24     10.66 o
   0  -6  11      114.20      126.67     16.43 o
   1  -6  11       39.47       45.32     18.81 o
   2  -6  11        5.32        5.48      3.03 o
   3  -6  11      215.09      181.29     19.77 o
   4  -6  11        3.46        3.69      3.07 o
   5  -6  11      139.22      141.37      9.83 o
   6  -6  11       53.05       53.55     15.92 o
  -2  -5  11      116.86      101.76      7.98 o
  -1  -5  11       14.33       15.30      7.02 o
   0  -5  11        5.15        7.14     10.54 o
   1  -5  11       34.95       30.25     10.31 o
   2  -5  11       94.97       92.23     15.07 o
   3  -5  11        5.02        4.28      1.82 o
   4  -5  11       12.75       10.02      3.79 o
   5  -5  11       82.12       86.92     15.01 o
   6  -5  11        0.59        1.16      6.09 o
  -3  -4  11        0.23       -1.23      2.22 o
  -2  -4  11        1.64        3.20      3.50 o
  -1  -4  11      167.32      140.73     18.24 o
   0  -4  11      212.30      212.44     19.15 o
   1  -4  11        0.07       -1.47      4.76 o
   2  -4  11       43.51       46.11     17.79 o
   3  -4  11      140.29       96.16     34.39 o
   4  -4  11      372.26      349.34     23.54 o
   5  -4  11        5.95        7.18      6.93 o
   6  -4  11        0.76        0.15      1.70 o
  -4  -3  11      104.40      112.24     10.31 o
  -3  -3  11      268.82      257.55     13.63 o
  -2  -3  11       93.73       92.21      6.52 o
  -1  -3  11      185.07      156.22     16.59 o
   0  -3  11      212.85      190.69     18.35 o
   1  -3  11      306.82      325.74     36.26 o
   2  -3  11       67.84       60.16     18.81 o
   3  -3  11        3.51        1.93      4.99 o
   4  -3  11        7.55        5.82      2.59 o
   5  -3  11       14.20        9.19      4.21 o
   6  -3  11        0.31       -0.14      2.24 o
  -5  -2  11      101.03      117.08     10.92 o
  -4  -2  11      249.51      259.67     13.23 o
  -3  -2  11       10.18       11.05      4.25 o
  -2  -2  11       34.73       37.75      4.85 o
  -1  -2  11     1301.02     1376.59     53.55 o
   0  -2  11      409.41      425.79     41.13 o
   1  -2  11      218.25      207.91     29.80 o
   2  -2  11      167.79      161.34     26.17 o
   3  -2  11      786.38      749.04     29.52 o
   4  -2  11       31.04       26.84      5.20 o
   5  -2  11       19.01       21.08      5.82 o
   6  -2  11       28.47       31.27      6.09 o
  -5  -1  11       13.43       10.82      5.31 o
  -4  -1  11       10.00       15.59      6.45 o
  -3  -1  11      813.78      879.15     39.23 o
  -2  -1  11       13.56       18.70      3.49 o
  -1  -1  11       82.34       77.06     11.53 o
   0  -1  11      462.11      459.36     30.92 o
   1  -1  11     1261.98     1350.00     86.00 o
   2  -1  11        6.24        6.91      6.23 o
   3  -1  11      321.95      322.29     14.62 o
   4  -1  11      165.36      161.66      8.51 o
   5  -1  11      276.01      276.22     18.30 o
  -6   0  11       17.22       13.48      9.40 o
  -5   0  11       40.07       47.59     12.58 o
  -4   0  11       40.62       46.68     12.24 o
  -3   0  11      231.10      226.49     22.32 o
  -2   0  11       46.73       46.57     11.44 o
  -1   0  11      225.62      231.93      8.33 o
   0   0  11       46.85       60.30     10.28 o
   1   0  11       42.21       36.63      7.05 o
   2   0  11       86.25       93.32      9.29 o
   3   0  11      160.10      172.99      9.27 o
   4   0  11      118.09      125.38      8.59 o
   5   0  11       10.68       15.48      4.09 o
  -6   1  11       69.62       73.65     16.20 o
  -5   1  11       23.62       25.72     18.13 o
  -4   1  11      219.72      228.87     34.90 o
  -3   1  11      590.27      585.89     39.32 o
  -2   1  11      103.61      102.77     15.07 o
  -1   1  11      354.68      346.34     13.72 o
   0   1  11      677.35      699.89     23.96 o
   1   1  11       93.07      109.42     11.94 o
   2   1  11      312.09      332.90     16.82 o
   3   1  11      111.79      118.79     10.85 o
   4   1  11      133.44      167.93     10.07 o
  -6   2  11        2.65        2.61      5.06 o
  -5   2  11      174.10      186.52     15.21 o
  -4   2  11        3.02        0.68      4.76 o
  -3   2  11        3.05        2.72      6.12 o
  -2   2  11      143.23      126.24     11.73 o
  -1   2  11      118.70      122.95      9.66 o
   0   2  11       22.50       14.62      5.78 o
   1   2  11      226.72      245.26     11.03 o
   2   2  11       53.42       54.41     11.34 o
   3   2  11        4.94        4.86      3.48 o
   4   2  11       30.60       39.82      5.10 o
  -6   3  11       87.56       77.24     11.45 o
  -5   3  11       34.64       34.13     10.75 o
  -4   3  11       14.59       16.77      8.22 o
  -3   3  11      675.01      608.47     28.42 o
  -2   3  11       36.92       36.94      5.17 o
  -1   3  11        2.19        4.53      3.41 o
   0   3  11      464.22      504.33     20.85 o
   1   3  11       92.24      106.04      8.31 o
   2   3  11       25.08       29.12      6.83 o
   3   3  11       47.22       57.08      6.81 o
  -6   4  11       52.26       42.75     16.20 o
  -5   4  11       19.29       22.65      9.63 o
  -4   4  11        0.30       -0.99      3.76 o
  -3   4  11       21.06       20.64      6.04 o
  -2   4  11       10.50       10.67      5.14 o
  -1   4  11        2.97        2.41      4.24 o
   0   4  11        4.84        5.17      3.95 o
   1   4  11        0.82        0.74      2.16 o
   2   4  11        1.62        0.64      2.77 o
  -6   5  11       56.58       21.16     25.04 o
  -5   5  11        7.35        1.02      4.65 o
  -4   5  11      322.24      282.21     17.88 o
  -3   5  11      106.43       70.36     16.37 o
  -2   5  11       39.12       42.44      8.09 o
  -1   5  11        6.29        5.93      5.53 o
   0   5  11      121.93      121.48     13.40 o
   1   5  11        0.33        1.33      2.91 o
  -5   6  11      113.26       82.82     27.45 o
  -4   6  11        0.24        0.58      2.59 o
  -3   6  11        0.63        0.56      2.97 o
  -2   6  11      268.56      278.52     21.50 o
  -1   6  11       23.60       17.67      8.10 o
   2  -7  12        2.19        0.68      5.44 o
   3  -7  12       86.94       31.80     42.71 o
   4  -7  12        3.14        2.08      5.65 o
  -1  -6  12        0.76        2.92      4.24 o
   0  -6  12       15.12       12.58      8.61 o
   1  -6  12      356.68      332.54     29.80 o
   2  -6  12      110.56      112.74     30.14 o
   3  -6  12       39.00       10.99     14.90 o
   4  -6  12        7.91        3.16      4.42 o
   5  -6  12       65.07       45.60     22.60 o
  -2  -5  12       14.69       11.88      4.46 o
  -1  -5  12      156.99      156.86     14.84 o
   0  -5  12      393.25      346.37     39.09 o
   1  -5  12       47.67       54.73     13.71 o
   2  -5  12      337.90      325.18     41.92 o
   3  -5  12      566.80      541.93     40.56 o
   4  -5  12      238.88      205.81     17.68 o
   5  -5  12        0.54        1.55      4.80 o
  -3  -4  12      123.45      128.40     10.66 o
  -2  -4  12        6.72        6.18      3.54 o
  -1  -4  12        0.09       -1.62      5.90 o
   0  -4  12       75.35       67.08     13.37 o
   1  -4  12      555.64      538.30     37.62 o
   2  -4  12        2.15        3.40     10.31 o
   3  -4  12       12.75       15.41     15.64 o
   4  -4  12      172.09      142.94      8.82 o
   5  -4  12      192.45      149.27     53.08 o
   6  -4  12       72.48       68.46     12.36 o
  -4  -3  12        7.85        7.16      6.10 o
  -3  -3  12        5.01        4.41      3.76 o
  -2  -3  12      130.67      120.68     10.63 o
  -1  -3  12      265.21      263.54     17.28 o
   0  -3  12       43.73       41.02     11.78 o
   1  -3  12      142.81      124.75     27.53 o
   2  -3  12      447.15      440.07     44.30 o
   3  -3  12      289.14      274.76     36.48 o
   4  -3  12       26.94       24.50      3.03 o
   5  -3  12        0.19        1.26      2.64 o
  -4  -2  12       94.70       95.56      9.26 o
  -3  -2  12      179.77      206.93     11.56 o
  -2  -2  12       15.23        9.04      2.90 o
  -1  -2  12      115.17      103.72     12.05 o
   0  -2  12     1164.05     1211.69     56.22 o
   1  -2  12      430.78      456.27     46.45 o
   2  -2  12      167.12      188.08     33.88 o
   3  -2  12      455.54      425.00     31.16 o
   4  -2  12      440.27      409.23     25.32 o
   5  -2  12       52.60       49.57      5.43 o
  -5  -1  12       16.53        6.29      7.65 o
  -4  -1  12        4.01        5.17      3.49 o
  -3  -1  12      224.49      220.80     13.05 o
  -2  -1  12      131.23      128.23      6.55 o
  -1  -1  12      118.54      148.98     13.78 o
   0  -1  12      149.56      164.93     17.28 o
   1  -1  12        6.02        7.01      5.48 o
   2  -1  12     1117.79     1275.33     75.46 o
   3  -1  12       32.92       35.86      5.18 o
   4  -1  12       39.58       40.61      6.70 o
   5  -1  12      118.05      122.38     13.90 o
  -5   0  12       31.19       36.60     12.80 o
  -4   0  12      166.68      156.13     32.52 o
  -3   0  12       40.27       34.78     12.24 o
  -2   0  12        2.86        1.93      5.78 o
  -1   0  12       10.02       16.48      6.80 o
   0   0  12      406.03      445.52     23.59 o
   1   0  12      115.98      120.55     11.86 o
   2   0  12      187.76      194.74     17.20 o
   3   0  12       18.96       18.95      4.99 o
   4   0  12      245.79      269.07     17.01 o
   5   0  12       22.38       29.85      8.43 o
  -6   1  12       46.17       39.32     14.28 o
  -5   1  12       34.62       33.54     20.96 o
  -4   1  12       10.04       12.46      9.74 o
  -3   1  12       32.84       35.58     12.12 o
  -2   1  12       99.28       81.27      6.59 o
  -1   1  12        1.76        3.47      1.54 o
   0   1  12        1.14        1.22      1.86 o
   1   1  12        3.29        1.93      6.29 o
   2   1  12       31.99       37.45      7.31 o
   3   1  12       16.91       16.17      5.51 o
   4   1  12        0.03        0.48      2.12 o
  -6   2  12      170.52      161.57     24.47 o
  -5   2  12       77.90       76.59     17.11 o
  -4   2  12      504.64      476.78     38.86 o
  -3   2  12      425.70      401.20     32.52 o
  -2   2  12      137.61      130.17      7.63 o
  -1   2  12      100.84      102.29      8.99 o
   0   2  12      462.13      500.81     20.86 o
   1   2  12       58.70       57.46      8.73 o
   2   2  12       20.40       21.82      7.42 o
   3   2  12      166.32      161.50     18.50 o
  -6   3  12       58.95       59.99     11.72 o
  -5   3  12       19.15       16.62      9.08 o
  -4   3  12      211.21      201.90     24.13 o
  -3   3  12       25.36       22.18      5.20 o
  -2   3  12      248.86      236.83     12.80 o
  -1   3  12       55.03       65.82      7.64 o
   0   3  12       98.55       96.44     10.74 o
   1   3  12        1.25        1.24      2.57 o
   2   3  12      158.96      162.13     13.83 o
  -6   4  12      105.64       92.56     17.02 o
  -5   4  12       12.54       18.06     12.30 o
  -4   4  12      216.54       28.52     31.61 o
  -3   4  12      324.84      200.55    132.73 o
  -2   4  12       60.32       74.07      9.54 o
  -1   4  12        8.56       14.66      6.90 o
   0   4  12       77.49       84.16     11.55 o
   1   4  12      165.53      177.17     13.41 o
  -5   5  12       34.27       13.63     15.30 o
  -4   5  12        8.23        3.40      5.39 o
  -3   5  12      129.40      128.44     14.64 o
  -2   5  12      117.18      123.09     14.96 o
  -1   5  12        2.60        2.15      4.49 o
   0   5  12        0.03        0.54      3.30 o
   0  -6  13       48.88       42.83     12.92 o
   1  -6  13        5.40        6.01      8.38 o
   2  -6  13      386.10      347.50     48.72 o
   3  -6  13       66.15       62.43     17.34 o
   4  -6  13       25.32        9.86     13.14 o
  -1  -5  13       34.43       24.85      8.98 o
   0  -5  13       90.10       90.98     25.72 o
   1  -5  13      151.00      143.55     21.19 o
   2  -5  13       46.14       45.09     23.11 o
   3  -5  13       11.17        8.27      9.63 o
   4  -5  13      162.83      143.44     23.34 o
   5  -5  13      126.14       95.61     70.81 o
  -2  -4  13        3.09        0.34      2.87 o
  -1  -4  13       26.55       26.64     10.12 o
   0  -4  13       51.50       48.15     13.37 o
   1  -4  13       53.04       38.86     20.85 o
   2  -4  13      146.88      162.02     35.01 o
   3  -4  13       96.90       88.83     17.22 o
   4  -4  13      114.64      130.86     20.73 o
   5  -4  13        8.76        9.86     16.43 o
  -3  -3  13        5.57        7.35      5.63 o
  -2  -3  13       45.45       44.76     10.86 o
  -1  -3  13       32.09       28.54     10.35 o
   0  -3  13      127.54      130.64     14.49 o
   1  -3  13       19.36       19.26     17.68 o
   2  -3  13        8.64        8.84     15.52 o
   3  -3  13       72.90       63.11     23.91 o
   4  -3  13       17.16       10.88      9.18 o
   5  -3  13        3.38        2.83      7.02 o
  -4  -2  13      109.61      112.66      8.53 o
  -3  -2  13      223.21      186.43     12.79 o
  -2  -2  13      208.48      206.26     20.85 o
  -1  -2  13      134.78      144.31     17.45 o
   0  -2  13       84.79       86.81     14.71 o
   1  -2  13        3.21        3.06      6.91 o
   2  -2  13      151.95      170.07     22.77 o
   3  -2  13       68.50       75.12     15.07 o
   4  -2  13        0.15       -1.81      5.78 o
   5  -2  13       39.53       40.34     21.19 o
  -4  -1  13        0.39        0.59      2.20 o
  -3  -1  13      346.19      316.21     14.93 o
  -2  -1  13      383.71      427.72     36.09 o
  -1  -1  13        8.73       14.75      8.97 o
   0  -1  13      149.84      145.77     17.79 o
   1  -1  13      212.44      211.32     20.06 o
   2  -1  13      141.48      159.75     15.74 o
   3  -1  13      136.73      134.49     28.78 o
   4  -1  13       67.79       66.51     13.94 o
  -5   0  13        0.71        2.72      7.25 o
  -4   0  13      311.59      328.80     48.27 o
  -3   0  13       37.53       34.90     21.64 o
  -2   0  13        2.70        2.04      1.11 o
  -1   0  13      217.86      218.25     18.13 o
   0   0  13      430.34      476.18     31.01 o
   1   0  13       37.15       32.63     10.32 o
   2   0  13        1.38        1.93      5.23 o
   3   0  13      326.61      346.82     20.75 o
   4   0  13       68.91       80.69      7.53 o
  -5   1  13        9.51        4.42     13.71 o
  -4   1  13      180.99      163.04     23.79 o
  -3   1  13      283.38      273.17     27.99 o
  -2   1  13      411.58      337.16     25.10 o
  -1   1  13      371.30      358.28     13.68 o
   0   1  13      125.13      121.77     20.82 o
   1   1  13      116.74      127.05     15.66 o
   2   1  13      121.79      118.13     14.18 o
   3   1  13       47.47       52.50     10.39 o
  -5   2  13       91.53       72.40     18.24 o
  -4   2  13      136.80      147.97     22.66 o
  -3   2  13       21.07       21.31      4.42 o
  -2   2  13      312.09      293.06     16.77 o
  -1   2  13      286.02      277.38     13.31 o
   0   2  13       41.46       48.27      6.70 o
   1   2  13       55.26       59.82     11.73 o
   2   2  13       84.98       83.43     10.09 o
   3   2  13       62.94       69.86     11.38 o
  -5   3  13       13.55        3.97     14.39 o
  -4   3  13       72.85       86.00     28.67 o
  -3   3  13      632.42      435.16    153.13 o
  -2   3  13      169.53      133.35     80.95 o
  -1   3  13      224.64      222.66     14.01 o
   0   3  13      361.68      358.02     20.83 o
   1   3  13      397.03      413.43     23.37 o
   2   3  13        0.02       -1.31      3.24 o
  -5   4  13       10.21        3.32      4.42 o
  -4   4  13       25.39       15.61     11.90 o
  -3   4  13      105.03       55.90     46.28 o
  -2   4  13        5.92        3.44      5.43 o
  -1   4  13      129.99      135.97     11.65 o
   0   4  13        9.80        7.05      4.95 o
  -3   5  13       33.40       13.73     18.30 o
  -2   5  13        7.73        3.30      6.17 o
   0  -5  14      142.70      138.86     19.98 o
   1  -5  14        1.01       -0.79      5.89 o
   2  -5  14       19.22       18.02     19.83 o
   3  -5  14      102.22       96.65     20.85 o
  -1  -4  14        6.98        8.20      8.38 o
   0  -4  14       28.36       29.86      9.89 o
   1  -4  14       42.46       40.00     23.23 o
   2  -4  14       64.23       63.22     28.89 o
   3  -4  14        1.15        1.36      6.57 o
   4  -4  14        3.60        6.46      9.40 o
  -2  -3  14        7.41        5.95      6.06 o
  -1  -3  14       89.08       91.00     20.99 o
   0  -3  14      196.41      185.76     21.44 o
   1  -3  14        7.14        9.29     15.98 o
   2  -3  14       12.72       10.20     17.00 o
   3  -3  14       99.86       93.36     29.46 o
   4  -3  14       14.96       13.48     17.34 o
  -3  -2  14      211.79      233.99     29.88 o
  -2  -2  14      133.75      124.07     15.22 o
  -1  -2  14       19.73       21.27     10.72 o
   0  -2  14       63.28       56.46     11.68 o
   1  -2  14      284.18      288.75     22.21 o
   2  -2  14       34.44       40.68     15.30 o
   3  -2  14       96.26       84.98     17.34 o
   4  -2  14        1.36        2.49      6.57 o
  -4  -1  14      207.65      208.83     19.23 o
  -3  -1  14        1.17        0.10      3.95 o
  -2  -1  14        2.26        2.44      5.29 o
  -1  -1  14      575.16      593.21     47.17 o
   0  -1  14      486.45      493.94     30.12 o
   1  -1  14        7.50       16.83      7.88 o
   2  -1  14      300.32      266.06    172.73 o
   3  -1  14      206.53      234.90     22.64 o
   4  -1  14       36.85       19.03     18.92 o
  -4   0  14       53.00       42.04     25.38 o
  -3   0  14      135.89       88.70     81.24 o
  -2   0  14       77.80       78.39     16.03 o
  -1   0  14        1.07        1.04      7.55 o
   0   0  14      227.26      244.86     29.64 o
   1   0  14      557.52      352.95    255.84 o
   2   0  14       47.06       56.82     13.28 o
   3   0  14       25.72       26.85      9.62 o
  -4   1  14       10.89        9.29     10.42 o
  -3   1  14        0.36        0.49      1.74 o
  -2   1  14       17.33       15.86     10.76 o
  -1   1  14      167.01      162.86     27.82 o
   0   1  14       20.70        6.79     15.24 o
   1   1  14        0.17        1.19      4.17 o
   2   1  14      107.02      110.60     15.99 o
  -4   2  14       50.14       43.05     15.86 o
  -3   2  14      332.87      271.99     15.97 o
  -2   2  14        3.96        1.35      2.79 o
  -1   2  14       52.53       40.18     25.04 o
   0   2  14      465.19      448.05     50.42 o
   1   2  14      109.02      122.61     21.18 o
   2   2  14       15.70       16.47      8.03 o
  -4   3  14        0.39        0.02      2.16 o
  -3   3  14        8.94        3.04      3.85 o
  -2   3  14       43.01       38.39     25.04 o
  -1   3  14      148.55      127.94     74.38 o
   0   3  14        0.08        1.25      3.55 o
  -3   4  14       44.84       24.86     24.93 o
  -2   4  14       41.04       17.32     15.98 o
  -1   4  14        0.62       -0.36      2.39 o
   0  -4  15      163.02      158.08     21.57 o
   1  -4  15       83.47       87.92     20.28 o
   2  -4  15       16.65       17.00     22.09 o
   3  -4  15      392.71      348.18     37.28 o
  -1  -3  15        6.61        9.45      9.61 o
   0  -3  15       61.88       54.54     12.66 o
   1  -3  15       67.13       77.16     14.22 o
   2  -3  15       56.71       64.36     30.93 o
   3  -3  15        4.74       12.80     18.81 o
  -2  -2  15       98.11      100.02     18.32 o
  -1  -2  15      146.97      162.92     28.80 o
   0  -2  15       21.64       21.05     11.72 o
   1  -2  15        4.10       -2.61      8.27 o
   2  -2  15      271.17      210.65    149.39 o
   3  -2  15      130.41      117.83     21.07 o
  -3  -1  15       99.33      101.11     15.85 o
  -2  -1  15        1.94        5.01      6.88 o
  -1  -1  15        0.90       -2.07      7.21 o
   0  -1  15      306.63      207.85    103.73 o
   1  -1  15      327.93      207.82    165.02 o
   2  -1  15       16.43        4.19      6.51 o
   3  -1  15       24.22        9.03     10.59 o
  -3   0  15       63.62       78.37     18.19 o
  -2   0  15        3.68        7.25      9.17 o
  -1   0  15       61.24       54.18     21.81 o
   0   0  15       77.33       48.71     46.06 o
   1   0  15        0.05       -1.44      5.16 o
   2   0  15       80.99       59.21     51.50 o
  -3   1  15       14.18       15.86     12.12 o
  -2   1  15        1.57       -0.80      5.18 o
  -1   1  15        4.15        1.55      5.24 o
   0   1  15       62.92       39.33     37.79 o
   1   1  15       14.42        3.39      8.78 o
  -3   2  15        2.89        0.11      2.83 o
  -2   2  15       36.68       -0.11      3.17 o
  -1   2  15        1.77        2.54      5.87 o
   0   2  15        1.83        0.45      3.16 o
  -2   3  15       61.65       -0.34      3.63 o
  -1  -2  16       62.73       62.61     14.26 o
   0  -2  16       28.00        6.46     16.43 o
   1  -2  16        4.97        2.44      4.88 o
  -1  -1  16       35.04       14.79     24.19 o
   0  -1  16       57.86       30.91     29.12 o
   1  -1  16       10.99        1.96      4.23 o
  -2   0  16      201.20      102.02    114.89 o
  -1   0  16        4.82        2.33      4.31 o
   0   0  16       22.55       11.32     11.39 o
  -1   1  16        8.95        4.16      7.36 o
 
